# Supplementary material for: Identification of a minimum number of genes to predict triple-negative breast cancer subgroups from gene expression profiles
Source: Hum Genomics. 2022 Dec 20;16:70. doi: 10.1186/s40246-022-00436-6 (PMC9764480; doi:10.1186/s40246-022-00436-6)
Supplement: Supplementary file 1 — Additional file 1. Table 1. List of the most 120 Up-regulated genes with their respective statistics according to MWU and LIMMA tests. Table 2. List of the most 81 down-regulated genes with their respective statistics according to MWU and Limma tests. Table 3. Interactions Report of BL1 up-regulated genes. Table 4. Interactions report of BL1 down-regulated genes. [file 40246_2022_436_MOESM1_ESM.xlsx]

## Sheet: Table 1_Supplementary Material
Table 1_Supplementary Material: List of the most 120 Up-regulated genes with their respective statistics according to MWU and LIMMA tests.
		MWU test				LIMMA test
TNBC subgroups	Genes	Median SUBGROUP	Median nonSUBGROUP	difference in medians	Adj.P.Val	logFC	AveExpr	t	P.Value	Adj.P.Val	B
BL1	CRABP1	5.85575	3.78554	2.07021	5.47874e-08	1.68404568979196	4.14774780186274	6.26432266274935	9.72626249746529e-10	2.40290788665058e-08	11.7789645366003
	GABRP	7.60472	5.92658	1.67813	1.21619e-12	2.01290612245704	5.74166620278714	7.71366534698854	9.91857096406288e-14	1.14352857739842e-11	20.6557222518901
	PGBD5	3.59158	1.95296	1.63863	1.38975e-06	1.09574946969032	2.44724941704305	6.28084188045488	8.83088886069142e-10	2.21733842808831e-08	11.8718705049219
	CALML5	7.84896	6.35553	1.49342	2.63761e-05	1.51131025340461	6.07846785413106	4.65225659500901	4.47648057644547e-06	2.92961725520923e-05	3.721595743336
	UGT8	3.53389	2.08923	1.44466	1.68538e-13	1.27267113267697	2.42050339151274	8.65181364226459	1.26601083673944e-16	5.65008384719036e-14	27.1204321073704
	CALB2	4.08646	2.65485	1.43161	0.000229465	0.867567688836354	2.96799399181696	4.40320957463237	1.37237795684625e-05	7.57353371877457e-05	2.66427849862009
	RASD2	3.84895	2.49864	1.35031	2.78967e-12	1.22952581261329	2.75185954452625	8.45189721103609	5.46994390353943e-16	1.80182556917781e-13	25.6993726975609
	CA8	2.3517	1.03025	1.32144	3.20571e-07	0.950647047716588	1.57559101813812	6.426413980163	3.73868827339577e-10	1.10522974919723e-08	12.6991849758153
	TM4SF1	6.90909	5.62602	1.28307	1.27582e-14	1.29954777914126	5.81491367173781	9.33108147438067	7.44147204191936e-19	7.85289204606028e-16	32.1129088220856
	COBL	3.44499	2.18417	1.26082	8.53029e-15	1.21232558920018	2.38389184124761	9.69095441750878	4.44089154435134e-20	1.22879469032202e-16	34.8550233940935
	MMP7	6.07889	4.8582	1.22069	0.00218775	0.930391965259513	5.02050494885933	3.48435152111402	0.000548165556751789	0.00185379381023246	-0.773314708212074
	PADI2	5.8787	4.66527	1.21344	1.1711e-12	1.22912376393365	4.78787009406969	8.15494502139549	4.60790443532211e-15	1.01191044226478e-12	23.6312021068045
	KLRG2	4.11419	2.9376	1.17659	1.7839e-09	1.23386115144989	3.21010294551998	7.03519161806197	8.74163948565348e-12	4.6337387848282e-10	16.3222402189425
	IL12RB2	3.37771	2.21516	1.16255	4.70253e-11	0.955182300077274	2.52367872029302	7.79571722278736	5.65632452305529e-14	7.38905498461746e-12	21.1998931322557
	MGP	7.92934	6.81967	1.10967	0.00364772	0.737777686343354	6.9186582198751	3.14612295441876	0.00177888306590961	0.00511553673183526	-1.84952825944586
	MUC5B	3.48151	2.37258	1.10893	1.06155e-07	1.07792191217178	2.62285318349477	6.02950931367833	3.75670335455576e-09	7.36661929047297e-08	10.4801271193914
	ELF5	5.50168	4.4	1.10168	1.51622e-09	1.4286802862575	4.34145697867444	6.80814083471673	3.65551934846267e-11	1.61578626792272e-09	14.9407047174165
	MBOAT1	5.07646	3.98371	1.09275	5.72666e-12	1.02117222099976	4.34420535605939	8.57495493641714	2.22813621899231e-16	9.34129229992686e-14	26.5714146810586
	KRT16	4.72341	3.63793	1.08549	0.00096489	0.765607044890833	3.93335860224085	3.03615526527596	0.00255373782332108	0.0069549139341825	-2.17697109820671
	KCNQ4	2.63533	1.556	1.07934	4.23315e-12	0.905104803532021	1.77088851518091	8.59596088681353	1.90979929452752e-16	8.25689788743381e-14	26.7211334412188
BL2	S100A9	10.7603	6.29047	4.4698	4.41383e-07	3.2227266648301	6.84409535367154	9.00397986792092	9.11089017328651e-18	6.30245827737094e-14	29.3980133146553
	S100A8	6.87724	3.02845	3.84879	4.44662e-07	3.45967584508804	3.71684491673611	9.67211931476023	5.15858674029041e-20	7.13690475519178e-16	34.3349225590436
	KRT5	6.61915	4.86049	1.75867	0.00695931	1.59530333724362	4.96130654328352	4.21101753812875	3.14645811920988e-05	0.00122306738593158	2.08910033236301
	P2RY2	3.48951	1.74371	1.7458	1.15625e-06	1.41144473232489	2.06489834972694	7.33897070835505	1.22143774887715e-12	1.46278964696103e-09	18.1531409897095
	CPA4	3.23543	1.65766	1.57777	1.89346e-05	1.31933971746672	1.95559517627515	6.28488453033272	8.62562325120847e-10	3.72923430251466e-07	11.9324612033604
	TMEM45A	3.50783	2.00921	1.49862	4.44662e-07	1.33457235475443	2.22093308421562	8.63111306477017	1.47536764486262e-16	6.80390378889146e-13	26.7425065166997
	S100A16	6.95737	5.64247	1.31491	5.58702e-06	1.32268812856542	5.63524578575176	6.39712157100904	4.45071584390929e-10	2.4630261480194e-07	12.5583977074874
	COL4A5	3.68282	2.37239	1.31043	3.99983e-05	1.2117661517871	2.45950876870625	6.22173555229821	1.24663225351627e-09	5.11167887450461e-07	11.5842460170324
	GSDMC	3.71374	2.40631	1.30743	0.000650039	1.12930460583572	2.59877507705337	4.72227883573951	3.23752399981463e-06	0.00023373101026863	4.19792458587755
	MMP3	3.40943	2.10973	1.2997	0.00211909	1.10971647053067	2.38395473581153	4.92509616769958	1.23840392349634e-06	0.000114222121877146	5.09413448421068
	ITGB6	4.30847	3.01502	1.29345	9.44445e-05	1.29985484765575	3.14440073111407	5.35663298973138	1.4375461842247e-07	2.39619897093357e-05	7.11060182778682
	CRABP2	7.01614	5.78218	1.23396	0.00669541	1.11619537673347	5.7412479740505	3.76901210812997	0.000188708285333905	0.00436585138393743	0.444051276912602
	WLS	3.51409	2.35512	1.15898	0.003469	0.728506931030747	2.58247411897682	3.80488150281254	0.000164178492884908	0.0039765194275654	0.57127076595465
	GJB2	3.82955	2.68802	1.14152	3.99983e-05	1.6155640093071	2.92561776188236	7.25138202922321	2.16800049706594e-12	2.30725283668518e-09	17.6079192898014
	WNT7B	2.22403	1.16699	1.05704	0.000232291	0.910450767405443	1.46586297259305	5.26524014261138	2.29611211574013e-07	3.4157753893833e-05	6.67127449715706
	RBP1	3.16797	2.22259	0.945379	0.00605061	0.697827021554687	2.50905174240304	3.84394529559109	0.000140902638962078	0.0035966568450929	0.711090873959619
	DIO2	3.27067	2.32686	0.94381	0.00415152	0.73418586636567	2.49282432885329	3.71454537705711	0.000232657221837557	0.00505438835884932	0.25301350893303
	SERINC2	4.91937	3.98536	0.934009	0.00609876	0.750945127908827	4.06619730442687	4.2733165170619	2.41253629418094e-05	0.00100838186193333	2.33437440360333
	KRT80	3.43689	2.50924	0.927646	0.0053177	0.728547661958042	2.57800886593554	3.66588266394734	0.000279917336536293	0.00573562584244225	0.0845231633101804
	SFN	5.62186	4.71149	0.910365	0.00351828	1.39711159193316	4.63733459513182	5.53277132109339	5.72460860862533e-08	1.18208895672136e-05	7.97559991535568
M	COL9A3	4.74497	2.15968	2.58529	3.22983e-18	2.04472417712182	3.01205495421301	10.9877723392517	1.04041693083072e-24	5.41134144287333e-23	45.3392478574566
	DSG3	3.46396	1.27643	2.18753	9.73652e-08	1.48441908815942	2.37883426135028	6.31500252493119	7.22596901164547e-10	8.12114388920513e-09	11.7753169384999
	MDFI	5.44892	3.79481	1.65411	6.81225e-19	1.57547261490807	4.14251235780226	10.3810528828679	1.67341285147831e-22	6.95245249255329e-21	40.3280604564421
	MSLN	3.49846	1.96327	1.53518	0.0077851	0.677898784460315	2.78735087213614	2.79028241397832	0.00551944821963648	0.0150703702622204	-3.31457630133968
	DSC3	3.92948	2.39814	1.53133	8.70852e-06	0.999660787193046	2.9582839650872	4.8999617223922	1.39731656954757e-06	9.11880883947671e-06	4.45802022161382
	ID4	4.9735	3.54532	1.42818	1.8985e-13	1.32727814482137	3.96228373164719	8.31518267072854	1.46753257866277e-15	3.28532576469245e-14	24.5941290278428
	KCNK5	5.03214	3.77533	1.2568	2.9171e-14	1.2290848025107	3.95511535714598	8.95694424342826	1.29819318228262e-17	3.48071757303878e-16	29.2397837814596
	SOX6	2.29321	1.05371	1.2395	6.43482e-15	0.955563105774843	1.42661514904601	9.47576944277627	2.41222665491839e-19	7.56760901832109e-18	33.1615679384909
	EPHB3	5.6254	4.40957	1.21583	2.22425e-21	1.39867965686317	4.64654927585187	10.8693986300905	2.83741770819439e-24	1.38712628950068e-22	44.3493530226214
	CSPG4	4.15526	3.00258	1.15269	8.82434e-12	1.23646575650836	3.49672845539238	8.93454419543748	1.53702067280412e-17	4.07369367974041e-16	29.0737147298254
	CP	3.81811	2.71126	1.10685	0.000104557	0.89891920346032	3.19902770471049	4.52331235643974	8.04561621102105e-06	4.53221092343144e-05	2.78363046744405
	SMOC1	2.28254	1.17846	1.10408	5.27592e-09	0.851501242382127	1.53975359230869	7.58300241093244	2.40367993147184e-13	4.22016647866915e-12	19.5945362747605
	SERTAD4	4.16309	3.0607	1.1024	3.53252e-14	1.0495558508602	3.31979559089229	8.57009064337436	2.3073624493481e-16	5.50385508391913e-15	26.411105584078
	BAMBI	4.75331	3.65832	1.09499	6.14111e-08	0.901152421001347	3.87470611656082	5.96220651568001	5.49148407830999e-09	5.40360471005823e-08	9.80499898122743
	RNF152	3.78148	2.72563	1.05585	4.76125e-16	1.00849609512886	2.97675056681166	8.96461095973679	1.22521003160869e-17	3.29247960891684e-16	29.2966864008471
	SFRP1	6.68622	5.63332	1.0529	4.07392e-09	1.16440218685701	5.64654145949578	6.43757472328653	3.49716432271646e-10	4.12474581455944e-09	12.481559096011
	LAMB3	4.51645	3.46618	1.05026	5.13533e-06	0.805979751630379	3.74357412157578	4.92809854976862	1.22041829996462e-06	8.04406249643187e-06	4.58787965787534
	ELN	3.83206	2.80079	1.03127	1.27836e-05	0.957509005507383	3.28394389692433	4.96792532408205	1.00653678441427e-06	6.7402886797538e-06	4.77281483536391
	TRIM29	3.90994	2.88897	1.02097	3.76534e-06	0.780991328470871	3.00752446068686	5.25765714252463	2.38590924647218e-07	1.81268832646582e-06	6.15745613177363
	EDIL3	2.99762	1.99146	1.00616	2.20431e-09	0.779573972081922	2.31495701100805	6.43501035687284	3.55105791309557e-10	4.17762637990452e-09	12.4666707131265
	FDCSP	7.58367	3.81605	3.76762	6.42003e-10	2.50031601749819	5.51313511531472	7.16283557883074	3.85005022910727e-12	5.12167739612491e-11	16.7781668150416
IM	CXCL9	6.92196	4.83255	2.08941	2.16682e-31	2.26361164623984	5.19567009602416	13.7686521413681	1.50119749772636e-35	1.45238233433875e-33	69.9956615600468
	MZB1	4.40247	2.37211	2.03036	6.06765e-25	1.82001844096159	3.10891123848261	12.5682617106198	9.63572636452182e-31	5.37541428440159e-29	59.0322787185601
	LTF	6.73213	4.76204	1.97009	2.84614e-09	1.74253825625672	5.28042874681789	6.88074042297773	2.32154935183788e-11	2.83483100464934e-10	15.0202219544083
	CD79A	4.21667	2.26379	1.95288	1.98608e-25	1.85174288567414	2.91948153809785	12.7718747445018	1.51553464578429e-31	9.23674970239014e-30	60.8637134115463
	GBP5	4.89831	3.04193	1.85638	6.19712e-34	1.94554294667391	3.51571430344431	15.8177480738545	4.47336599691156e-44	1.47354806112551e-41	89.4511342237961
	GBP4	5.34616	3.61589	1.73027	8.35145e-37	1.80143771226612	4.00351131486457	17.1920199679446	6.06101836091473e-50	5.24088681395345e-47	102.845676321915
	JCHAIN	6.89917	5.18604	1.71313	3.78277e-14	1.47939944802521	5.72055469715618	8.33478212864102	1.27460064095294e-15	2.30511109380182e-14	24.6431563063886
	CXCL11	4.28878	2.57614	1.71264	3.74117e-22	1.65612662117953	3.0905589758002	11.6423842859883	3.67127800254925e-27	1.58725409891465e-25	50.8717929675665
	CXCL10	7.02513	5.32714	1.69799	3.04415e-23	1.91678314060533	5.69347207255626	11.5133661484355	1.13158298667524e-26	4.67326884198567e-25	49.7582381151675
	GZMB	3.27913	1.60738	1.67174	2.17683e-34	1.59466635344835	2.10774540163479	17.5086423143773	2.62762962584785e-51	3.63532558736051e-48	105.956908408917
	LAX1	3.28785	1.63773	1.65012	9.55778e-30	1.51784309989212	2.18393609340257	14.4097806720695	3.51521441559534e-38	4.91242337775369e-36	75.9970747691004
	ADAMDEC1	4.57045	2.92394	1.64651	4.16307e-29	1.69853406811615	3.28811938766513	13.6656867050169	3.93683819569684e-35	3.60703022764674e-33	69.0405245167877
	CD38	3.27652	1.63962	1.6369	1.40959e-35	1.6540549638311	2.15733841043506	17.7050569478208	3.73666229954024e-52	7.38524613059133e-49	107.890497034311
	KLHDC7B	3.29766	1.67412	1.62354	1.12152e-18	1.61879105287212	2.51120997225275	10.0687100408558	2.14937731805195e-21	6.16942638905575e-20	37.7453951919623
	NKG7	4.0981	2.51269	1.5854	7.44114e-33	1.62412234000547	2.98513575446679	15.4249602970144	2.0388172280615e-42	5.22352525004276e-40	85.6652123280906
	IKZF3	4.17764	2.59848	1.57916	1.26469e-37	1.62166483255398	3.02454035214956	16.9582154506927	6.12028256701742e-49	4.456532069194e-46	100.553360403785
	FCRL5	2.70938	1.13526	1.57412	2.65091e-24	1.29692996176523	1.69028124130314	12.4095335820187	4.03973666299356e-30	2.11703623986803e-28	57.6133284503542
	HSH2D	3.46648	1.89723	1.56925	2.24361e-33	1.49894212843224	2.36922630199272	15.8352865901517	3.77006148305963e-44	1.27216586873488e-41	89.6206900473826
	SPIB	2.22034	0.659048	1.56129	2.09222e-24	1.71848675883016	1.50691104700993	12.569453723291	9.53228932486651e-31	5.33923978985944e-29	59.0429641366454
MSL	PLIN4	5.04331	2.32541	2.7179	4.42275e-13	2.59673285132628	2.79025117097494	12.521641398451	1.4722280033932e-30	3.28520555273306e-28	58.6394628063976
	PLIN1	4.37523	1.72702	2.64822	6.00878e-14	2.76647071218395	2.2436970976308	12.7657632761902	1.60594082267233e-31	4.27272909262916e-29	60.8270269468865
	CD36	4.28498	1.98232	2.30266	1.92724e-17	2.40306589502095	2.41578170652917	14.2512935514992	1.58911055860227e-37	1.09926722891312e-34	74.4827790525467
	GPD1	3.25302	1.17968	2.07334	1.5896e-12	2.104982060367	1.61966540046399	12.8735013829361	6.00686917119144e-32	1.69602112211089e-29	61.798041008408
	IGF1	4.21529	2.1928	2.0225	1.91766e-19	2.04397357103121	2.49501565456431	14.7694615344503	1.13663859224386e-39	1.12324249454956e-36	79.3635037517562
	COL14A1	4.95199	2.94342	2.00857	5.17273e-18	2.1243544147896	3.22843230869596	12.3748527405178	5.53082067988083e-30	1.15937733494169e-27	57.3328271712013
	IGF2	4.75846	2.79688	1.96159	9.08165e-14	1.82204707952659	3.13060512761764	7.43903482693748	6.30041207764015e-13	1.03277489448047e-11	18.6797229531269
	CHRDL1	3.85495	1.91421	1.94074	4.53261e-16	1.93708286540873	2.14443470507914	12.7961946648497	1.21687085636869e-31	3.30106045056093e-29	61.1009569675873
	BTNL9	3.12493	1.2088	1.91613	9.99995e-19	1.99897937925976	1.56658928995504	15.1541034825253	2.81158779583124e-41	3.53621065048411e-38	83.0186251942211
	G0S2	5.52577	3.61205	1.91373	3.24323e-13	2.00357878625773	3.93043039244821	11.1486771979338	2.64009577558408e-25	2.89886706787347e-23	46.7024062208576
	MFAP4	5.03319	3.1447	1.88849	1.91766e-19	1.89322143900467	3.37333326570309	13.75878492345	1.65136496265974e-35	8.15951223514195e-33	69.8956282888517
	CCDC80	6.5741	4.75963	1.81446	1.91766e-19	1.85741281801447	4.92768354899278	13.0689525014587	1.00052663070331e-32	3.14597407631372e-30	63.5679877542953
	CXCL14	5.1536	3.38251	1.77108	1.72053e-10	1.52209044835149	3.69143910715326	6.96558632606927	1.36037136357973e-11	1.75566584096321e-10	15.6779182766616
	IL33	3.37212	1.61947	1.75265	1.56343e-15	1.58532746509233	1.89144706452297	10.6621805963549	1.62234849204136e-23	1.27529496519274e-21	42.6420868625022
	CPXM1	5.00198	3.26318	1.73881	1.44953e-17	1.82240501663083	3.41204034790479	12.643641238405	4.87591972330372e-31	1.16307498917081e-28	59.7304708987851
	LYVE1	2.90116	1.16642	1.73475	7.27374e-19	1.81394314289105	1.50549540457664	15.6864365849663	1.61458937538534e-43	2.48198266760624e-40	88.1167129363977
	PI16	2.87996	1.19125	1.68871	3.18338e-11	1.59912656914642	1.55459505635008	10.2356101045524	5.52982371961443e-22	3.34083454850942e-20	39.16478097883
	MEG3	4.21635	2.53455	1.6818	9.15277e-19	1.76410656880309	2.6935836841481	12.9448845162054	3.12528008562026e-32	9.19962765628856e-30	62.4432255026374
	PODN	4.09663	2.43227	1.66436	1.91766e-19	1.6644988837644	2.61299042650163	13.1767096904111	3.70779880970553e-33	1.31531785980195e-30	64.5483047681486
	ABCA6	3.03924	1.38058	1.65867	1.63252e-19	1.72886175175713	1.65953434233785	16.149109936368	1.76260757835384e-45	6.09641896163134e-42	92.5801021940768
LAR	ALOX15B	6.27664	0.958961	5.31768	1.37144e-06	3.69221639560938	1.436872886251	16.6405963067201	1.41302557935193e-47	1.77720080821217e-44	97.3511319864187
	SERHL2	5.76175	1.53932	4.22243	1.04402e-11	3.51092140689149	1.87400138197456	24.4030574805266	4.4741727731384e-81	2.06333934387899e-77	173.467506596187
	REEP6	4.96029	1.13406	3.82623	3.11087e-14	3.34081596206415	1.52784114828001	19.9652065911497	6.01579915210392e-62	2.08071453173394e-58	130.033959231089
	ATP13A4	4.43994	0.859652	3.58029	4.52307e-13	3.02292463576236	1.41865475115827	14.7125420492677	1.96208475688321e-39	1.13106010881163e-36	78.8255092112297
	AR	4.69177	1.31885	3.37292	5.25369e-14	3.05296092286156	1.8614336201014	15.4590065431092	1.47267159513381e-42	1.01872057593381e-39	85.9344480645361
	TM4SF18	5.16452	2.14328	3.02125	1.48224e-13	2.6569224038502	2.47939932510364	14.2226664007096	2.08586871560651e-37	1.10992283386216e-34	74.2151247768088
	STEAP4	4.90744	1.93954	2.9679	1.27448e-11	2.33267115765156	2.31273119880462	11.5642412367342	7.2791672670031e-27	1.34276372185317e-24	50.2440765767298
	TMEM45B	3.62478	0.662942	2.96184	1.43931e-15	2.84657536178957	0.957000893443053	33.5663941686384	3.87328916132258e-118	5.3586955546898e-114	257.220930560129
	ARHGEF38	3.78619	0.958905	2.82728	1.58934e-15	2.68231736288275	1.3084779844419	19.2660169367743	6.53860349413978e-59	1.80923158682848e-55	123.131584495339
	CRAT	5.60316	2.87872	2.72444	3.04553e-14	2.51339571807502	3.04133475760704	16.5855620929822	2.42921670393086e-47	2.58524716145258e-44	96.815768533132
	ALCAM	6.30616	3.61018	2.69598	6.04462e-12	2.42801650145818	3.91448664979277	12.4701381220464	2.34517393609265e-30	6.48909628116835e-28	58.1798549449174
	KIAA1324	5.54032	3.03344	2.50688	1.93298e-12	2.52809086960754	3.32640036628522	9.04559411846128	6.64184625381064e-18	3.79890732852258e-16	29.9186803609936
	SCNN1A	4.09587	1.60403	2.49184	4.22024e-12	2.13709163651189	1.99580846677386	10.3698051393911	1.83832102033535e-22	1.76619245252358e-20	40.2487544985527
	SIDT1	3.96621	1.48581	2.48039	1.58934e-15	2.37093216094668	1.72634147618791	17.7001295224387	3.95239059985042e-52	6.83516549361632e-49	107.709379069854
	TSPAN1	3.41447	0.951712	2.46276	1.93794e-12	2.66434262705684	1.31737591352249	15.9736860488559	9.81404042025456e-45	8.48607807588886e-42	90.885868190345
	FASN	8.41913	5.96399	2.45514	6.01927e-11	2.19583632563299	6.1523214673062	12.4656322092141	2.44248364764021e-30	6.62583554217693e-28	58.1397160016316
	GGT1	3.86103	1.46205	2.39898	1.75697e-10	2.28264504067965	1.67890709457503	16.6068486346217	1.96999440518963e-47	2.27123938298321e-44	97.0228041536548
	PRR15L	5.42889	3.08062	2.34827	5.96292e-14	2.30281656257175	3.31410745675388	11.1224581221957	3.30515595456721e-25	4.76321173244138e-23	46.480174726269
	TMEM86A	4.44719	2.22441	2.22278	3.77963e-14	2.13571953155766	2.46226093107225	18.3039949945461	9.69982304652788e-55	2.23661753081189e-51	113.646062908691
	CHST1	3.349	1.1791	2.1699	2.41771e-11	1.99961181295516	1.48468277194729	12.8785061678096	5.74091921756674e-32	2.09014782565884e-29	61.8430194219713

## Sheet: Table 2_Supplementary Material
	Table 2_Supplementary Material: List of the most 81 down-regulated genes with their respective statistics according to MWU and Limma tests.
		MWU test				LIMMA test
TNBC Subtypes	Genes	Median SUBGROUP	Median nonSUBGROUP	difference in medians	Adj.P.Val	logFC	AveExpr	t	Adj.P.Val	adj.P.Val	B
BL1	HTRA1	4.40338	5.51304	-1.10967	3.00142e-14	-1.09570836050769	5.25938357896662	-9.36095560032082	5.9035873692397e-19	6.80634427111927e-16	32.3380637512236
	IGF2	1.95051	3.07035	-1.11984	3.15732e-08	-1.09051690159138	3.13060512761764	-5.41607530011497	1.0563297887848e-07	1.20580219701631e-06	7.28411460088825
	CYP1B1	3.43203	4.57003	-1.138	7.3002e-12	-1.17619087690355	4.45101164863075	-7.47136307157649	5.08136319787292e-13	4.39379124016074e-11	19.0736612034076
	ELN	2.14817	3.34054	-1.19238	2.13724e-06	-1.02768788278648	3.28394389692433	-4.89302195260986	1.44474993098055e-06	1.12274182723674e-05	4.79311686994288
	COL14A1	2.13509	3.33759	-1.2025	2.27184e-11	-1.16504222940734	3.22843230869596	-7.75226972919402	7.61934253330155e-14	9.4169730770509e-12	20.9112222544866
	SFRP2	4.79192	6.05862	-1.2667	1.08591e-12	-1.25467096030367	5.72702211201004	-8.26443050305426	2.11291095564457e-15	5.73178883751815e-13	24.3877018778118
	CXCL14	2.56073	3.99296	-1.43223	1.23134e-09	-1.21089431788487	3.69143910715326	-6.94024132914586	1.59694359649945e-11	7.80696631009535e-10	15.7401913616472
BL2	RGMA	0.963178	1.97697	-1.01379	2.26007e-06	-0.92690833258978	1.93726456153667	-6.29231244113725	8.25836986906472e-10	3.68563055285517e-07	11.9736082187844
	MBOAT1	3.26723	4.29929	-1.03205	4.72135e-06	-1.0489272241447	4.34420535605939	-5.77364736965096	1.56391110361898e-08	4.32734202371373e-06	9.19697048055634
	FRMD3	1.31541	2.35008	-1.03467	7.57539e-07	-1.04298139655064	2.37640549692188	-6.09661738306816	2.56406551777107e-09	8.8684616095907e-07	10.9028276061773
	COBL	1.33565	2.50039	-1.16473	0.000246319	-0.969843589797764	2.38389184124761	-4.92264739192145	1.25310300384146e-06	0.000114812450716203	5.0831152179966
	NDRG2	2.51467	3.73794	-1.22327	0.000246059	-1.05642285400153	3.65944451830539	-4.88549787432113	1.49786511383864e-06	0.000131993400318201	4.91653882930586
	SORBS2	1.38822	2.61819	-1.22998	0.000348615	-1.04297268692743	2.56314363368355	-4.67549254481859	4.02202345076593e-06	0.000281033810309832	3.99594110231026
	KLRG2	2.12121	3.36084	-1.23964	0.000228577	-1.21158252659618	3.21010294551998	-4.58129654846824	6.19190008547681e-06	0.000387624152409827	3.59473631828244
	GPRC5B	1.89519	3.14009	-1.24491	1.44222e-07	-1.21158252659618	3.21010294551998	-4.58129654846824	6.19190008547681e-06	0.000387624152409827	3.59473631828244
	CLDN3	4.50352	5.86437	-1.36085	0.000648166	-1.38943917153913	5.55430384454955	-4.99858863836388	8.67164018317881e-07	9.02046179956984e-05	5.42708735675873
	S100B	1.09839	2.54797	-1.44957	0.000127516	-1.29011351580537	2.66162591758917	-4.52376864391271	8.03004475276353e-06	0.000446167346001941	3.35331161185209
	RASD2	1.51521	2.99813	-1.48292	0.000282708	-1.06422262294136	2.75185954452625	-4.74539999772364	2.90643849634845e-06	0.000214050154977627	4.29840329006784
	BAMBI	2.57267	4.07721	-1.50454	0.000218043	-1.29908572549138	3.87470611656082	-5.36828200097758	1.35362155256572e-07	2.28382368045692e-05	7.16706706624098
	ZNF521	2.31643	3.86221	-1.54578	5.0352e-06	-1.1902339074766	3.65953407170711	-6.38210729623896	4.8651721372675e-10	2.492950241448e-07	12.4741449659922
	PADI2	3.36107	5.07028	-1.70922	2.36855e-06	-1.6485278824603	4.78787009406969	-7.4009772752643	8.11238955402195e-13	1.2470545497766e-09	18.5420985287116
	PPP1R1B	1.14466	3.07861	-1.93395	8.88543e-05	-1.46470810613858	2.9808817155582	-5.18326871541314	3.4752798139548e-07	4.57026142221135e-05	6.28280705570789
	MUC5B	0.655286	2.81177	-2.15648	1.02252e-05	-1.495935864767	2.62285318349477	-5.71010435526184	2.21170725004935e-08	5.27568444904013e-06	8.8705033554128
M	CD52	3.0602	4.56628	-1.50608	1.90434e-27	-1.61098674168897	4.16997253652216	-13.5824697215356	8.56687502509148e-35	2.1948651105952e-32	68.2759495025251
	IL2RG	2.18337	3.70812	-1.52475	3.90598e-29	-1.50201710916382	3.24653851738818	-14.7777775559345	1.04610728095077e-39	1.59767982624217e-36	79.4611356219206
	HSH2D	1.24597	2.80281	-1.55684	1.41875e-28	-1.44297571362507	2.36922630199272	-14.0951550741619	6.94664259965795e-37	3.6964153987026e-34	73.0358648175106
	NKG7	1.74661	3.33831	-1.59169	3.90598e-29	-1.58981501226796	2.98513575446679	-14.1042929074083	6.37192900934849e-37	3.52622551377345e-34	73.121243112239
	JCHAIN	4.66802	6.28438	-1.61637	1.56666e-13	-1.56167546654771	5.72055469715618	-8.50944097348219	3.59545572879775e-16	8.3883861733418e-15	25.9753535778787
	ADAMDEC1	2.06656	3.73637	-1.66981	1.21804e-24	-1.66363375499151	3.28811938766513	-12.589230431543	7.9701460523047e-31	1.04025443993996e-28	59.2447347505248
	LTF	4.01903	5.69123	-1.6722	1.96733e-06	-1.39220411920821	5.28042874681789	-5.17655090382769	3.59383629439728e-07	2.64331340419917e-06	5.76292940955701
	GBP4	2.6938	4.39707	-1.70326	2.05752e-27	-1.63544471382646	4.00351131486457	-13.8905637339501	4.77940002106153e-36	1.83674998031628e-33	71.1291214113791
	CD2	2.2733	4.01469	-1.74139	3.11739e-28	-1.62585346795543	3.40767114969136	-14.6141534596461	5.0083163935652e-39	4.94928980749818e-36	77.9126410743752
	MZB1	1.69207	3.43816	-1.74609	8.77224e-23	-1.73809716553739	3.10891123848261	-11.2377046767016	1.22823136062456e-25	7.18559395008995e-24	47.4478145392609
	CD3D	1.86712	3.614	-1.74687	1.8383e-28	-1.64063673339504	3.09644919020917	-14.8150426593557	7.31778679538871e-40	1.4463082902029e-36	79.8144946339983
	GBP5	2.11568	3.93976	-1.82408	4.05315e-26	-1.78580907979074	3.51571430344431	-13.1322799286721	5.57236935836693e-33	1.02791640097342e-30	64.1491918548483
	CD79A	1.4281	3.42335	-1.99525	1.72642e-21	-1.72968141609512	2.91948153809785	-11.0812219087616	4.69360288635745e-25	2.53656234112325e-23	46.1247326504323
	CXCL9	3.83558	5.85004	-2.01446	2.3983e-17	-1.90079001298645	5.19567009602416	-10.3317660835783	2.51087814970772e-22	1.02775145565699e-20	39.9279938032606
IM	ID4	2.83418	4.3814	-1.54722	5.37489e-16	-1.41006599639223	3.96228373164719	-9.33771868626356	7.06138988889791e-19	1.72910317013987e-17	32.0278100926877
	CRYAB	2.51376	4.1999	-1.68614	1.29164e-14	-1.35611142292518	3.68651484780624	-8.77333058556323	5.14033014757761e-17	1.06621390692258e-15	27.8028584911786
	KRT81	1.32188	3.03012	-1.70824	1.24074e-06	-1.37105619138892	3.26265284285279	-5.01487486388338	8.00715297159471e-07	5.10032050469672e-06	4.87085034373538
	MDFI	2.73652	4.58851	-1.85199	7.52036e-18	-1.55195741351409	4.14251235780226	-10.6700609760901	1.51694035295112e-23	5.06929221813496e-22	42.6385935312036
MSL	FAM83D	2.46173	3.96387	-1.50214	2.79495e-14	-1.38205342191416	3.71359272595109	-11.6696770503806	2.89598196068385e-27	4.21746425537485e-25	51.1538885691115
	CDKN2A	2.31386	3.82929	-1.51543	0.000231525	-0.899012748683175	3.32494812039416	-3.77537616945351	0.000184112090115097	0.000570224035536685	-0.139457975984285
	UBE2T	2.61094	4.12857	-1.51763	2.96673e-14	-1.37339863393555	3.94719037021677	-11.586272494775	6.00438261454333e-27	8.14417975217715e-25	50.4344677218421
	MELK	2.15286	3.68062	-1.52776	5.96831e-13	-1.34279547936976	3.5318221314081	-10.5667286449372	3.59800881880404e-23	2.72013398951661e-21	41.8570493261201
	BIRC5	2.56758	4.09742	-1.52984	4.42252e-14	-1.44544805835114	3.8873675209819	-10.6862540737083	1.32628440331584e-23	1.06681073952759e-21	42.840693833667
	S100A14	3.5299	5.06973	-1.53983	1.53464e-08	-1.58994120027166	4.72417043277833	-6.16688112562598	1.71228242679595e-09	1.49177754248879e-08	10.9697849035507
	CDK1	2.22133	3.76543	-1.5441	9.48346e-13	-1.23931469271759	3.55883188462806	-10.3653215043427	1.90703799687029e-22	1.2271567761256e-20	40.2136204359499
	CDC20	3.03511	4.59741	-1.5623	6.93319e-15	-1.4530252716347	4.37878988826216	-11.3591312681775	4.31801487976669e-26	5.33390498764037e-24	48.4882059108361
	NEK2	1.59893	3.17169	-1.57276	2.69822e-15	-1.35162114216633	2.92665970118484	-11.3848194088506	3.45781440465388e-26	4.3489874807624e-24	48.7073462823859
	CALML5	5.26305	6.88369	-1.62064	0.00738756	-1.1503289891259	6.07846785413106	-2.77897159655308	0.00571153629169502	0.0123044385854252	-3.30388463016739
LAR	SPP1	5.14756	6.65514	-1.50758	0.000612216	-1.16253479250195	6.38123574865784	-3.99789798335381	7.61723430755481e-05	0.000322770096921963	0.687151253184291
	FAT2	0.973214	2.49037	-1.51716	2.63146e-09	-1.36858094173247	2.51193016508184	-6.66155581205484	9.03504066880268e-11	1.57430463038898e-09	13.8292144118721
	FGFR2	1.28645	2.81133	-1.52488	2.07089e-07	-1.44793216940411	2.91880368051884	-5.37674792289241	1.29551501851905e-07	1.16537388044285e-06	6.77923690231552
	PM20D2	2.00668	3.53173	-1.52504	1.48192e-12	-1.43470833536648	3.38704636221188	-11.0308271253646	7.22456746624532e-25	9.9951890895504e-23	45.7089774784141
	SLC16A1	2.35853	3.89174	-1.5332	8.19154e-12	-1.4114477297924	3.756752732863	-8.69949197455773	8.90002767134392e-17	4.27541259836955e-15	27.3684980809534
	SMO	1.95258	3.53242	-1.57984	2.43751e-11	-1.41156851207902	3.43087013212259	-8.76246090881308	5.57766796070695e-17	2.7757926703734e-15	27.8275083629825
	CDK18	1.27574	2.86908	-1.59334	6.7449e-12	-1.38066419315275	2.7784665078185	-9.14216768744373	3.1825971836339e-18	1.88975244787875e-16	30.6419671991032
	CRISPLD1	1.3126	2.95016	-1.63756	4.37441e-09	-1.59221115384661	2.88032180516429	-6.27743873219863	9.00832144192706e-10	1.26767096466819e-08	11.5912288692335
	VTCN1	3.2476	4.90177	-1.65417	1.55993e-06	-1.59336203763704	4.53050658723481	-5.77075905652645	1.5886575054331e-08	1.73199973110063e-07	8.80708503625572
	ITGB8	2.17295	3.88094	-1.70799	3.37473e-07	-1.24412649747837	3.70443107507934	-7.44513857106098	6.05037181898303e-13	1.63171333558733e-11	18.7171535678098
	FAM171A1	2.20393	3.93868	-1.73475	1.58592e-11	-1.56146158295789	3.75118710212087	-9.54137743747131	1.4443546225349e-19	9.70031369066524e-18	33.6840171022262
	MYC	3.367	5.18557	-1.81857	8.93444e-13	-1.79587189244002	5.04869805411485	-10.2597871693478	4.53815742026784e-22	4.13061894140826e-20	39.3584000093501
	TRPS1	5.04475	6.86806	-1.82331	2.49477e-09	-1.65910403562327	6.59060156879261	-8.32972056755411	1.3227136738429e-15	5.31969292953967e-14	24.7190006595988
	SUSD4	0.768924	2.60038	-1.83145	9.481e-09	-1.42191877360097	2.43176265820659	-6.62555982575657	1.1257522011888e-10	1.90867422836361e-09	13.6149520588418
	EPHB3	2.89605	4.78867	-1.89262	7.34279e-08	-1.48243323159318	4.64654927585187	-6.50372656233294	2.35390454560986e-10	3.74755689165851e-09	12.8966658861815
	MSLN	0.661678	2.57845	-1.91677	1.49566e-07	-1.99015636848712	2.78735087213614	-5.11924018125195	4.7858546976777e-07	3.72397636346294e-06	5.52091812816076
	LDHB	4.09054	6.02284	-1.9323	5.6095e-14	-1.98086902500254	5.91328044306104	-11.5126333961863	1.14103201204058e-26	2.07712866928704e-24	49.8005897240805
	CDCA7	1.27499	3.22122	-1.94623	6.60595e-11	-1.61622585413917	3.0725770683908	-10.1086617352736	1.55637334927334e-21	1.33741771970165e-19	38.1443628213363
	KRT5	3.25207	5.22143	-1.96936	3.29924e-07	-2.19971280217665	4.96130654328352	-5.74027917631002	1.87657457487439e-08	2.00184122081403e-07	8.64586514000848
	ANP32E	3.03497	5.02999	-1.99502	1.18439e-12	-1.76577012405383	4.85301137850231	-12.1893040205121	2.91976531536484e-29	7.21338448894152e-27	55.6903990748513
	PLEKHG4B	0.946193	2.95454	-2.00835	1.12996e-08	-1.53570705929402	2.77342331151107	-7.45774833310713	5.56352927798758e-13	1.51518558190862e-11	18.7992104825769
	DSC3	1.04598	3.14198	-2.09599	5.21373e-07	-1.8722818840808	2.9582839650872	-5.66258621248947	2.86002645006384e-08	2.93970772188954e-07	8.23818982109418
	FDCSP	2.67142	4.80714	-2.13571	0.000162087	-2.5864076302104	5.51313511531472	-4.19963644361358	3.30162059619732e-05	0.000154683105141855	1.47716198219557
	PKP1	1.381	3.61653	-2.23554	6.89395e-10	-2.16019237822213	3.48315550022295	-7.18882959425583	3.25508491704282e-12	7.5434003060783e-11	17.072137638789
	TFCP2L1	1.72134	4.04193	-2.32059	2.86494e-12	-2.20832019755438	3.83013060924364	-8.91260682101887	1.81436215628159e-17	9.76719861173376e-16	28.9309525356951
	AARD	1.4448	3.7853	-2.34049	2.56813e-07	-1.92641877106761	3.75640285867992	-5.5754204086737	4.56371561534622e-08	4.50349540216226e-07	7.78643509501351
	MEX3A	1.99801	4.41485	-2.41684	1.51462e-08	-1.80265799259981	4.11791676644777	-8.76625263196252	5.42253093284712e-17	2.70832907783176e-15	27.8552193535583
	KRT16	1.50819	4.05866	-2.55047	7.39209e-09	-2.34884980257387	3.93335860224085	-6.43958310235203	3.45634178128094e-10	5.31907547764425e-09	12.5228186099529
	VANGL2	1.43906	4.0559	-2.61684	3.65535e-12	-2.1462229351162	3.81441899482267	-11.7541929821316	1.38024922123024e-27	2.65218721885005e-25	51.884748077634
	MMP7	2.62553	5.30638	-2.68085	3.87452e-09	-2.67576578894854	5.02050494885933	-6.95721331796604	1.43448220696598e-11	2.90997966765019e-10	15.6238165353921

## Sheet: Table 3_Supplementary Material
Table 3_Supplementary Material: Interactions Report of BL1 up-regulated genes
	From		To							From	BL1_genelist		To	BL1_genelist
#	Network Object "FROM"	Object Type	Network Object "TO"	Object Type	Effect	Mechanism	Homo sapiens	Link Info	References	Input IDs	Signal	p-value	Input IDs	Signal	p-value
1	AML1 (RUNX1)	Transcription factor	CLSP	Generic binding protein	Unspecified	Transcription regulation	x	AML1 (RUNX1) regulates transcription of CLSP.	30185409				CALML5	1	0
2	GATA-3	Transcription factor	GABRP	Ligand-gated ion channel	Unspecified	Transcription regulation	x	GATA-3 regulates transcription of GABRP.	29078328				GABRP	1	0
3	ELF5	Transcription factor	PLAU (UPA)	Generic protease	Unspecified	Transcription regulation	x	ELF5 regulates transcription of PLAU (UPA).	31895944	ELF5	1	0
4	Dsh	Generic binding protein	FRAT1	Generic binding protein	Activation	Binding	x	Dsh and FRAT1 interact and are a part of complex, which also includes Axin, APC and GSK. This complex is important in modulation of GSK activiti in WNT pathway. And FRAT1 ia function as inhibitor of GSK in this complex.	10428961;11584304;12556519;16443747
5	HNF3-alpha	Transcription factor	COBL	Generic binding protein	Unspecified	Transcription regulation	x	HNF3-alpha regulates transcription of COBL.	32839292				COBL	1	0
6	HNF3-alpha	Transcription factor	CRABP1	Generic binding protein	Unspecified	Transcription regulation	x	HNF3-alpha regulates transcription of CRABP1.	32839292				CRABP1	1	0
7	HNF3-alpha	Transcription factor	Matrilysin (MMP-7)	Metalloprotease	Unspecified	Transcription regulation	x	HNF3-alpha regulates transcription of Matrilysin (MMP-7).	32839292				MMP7	1	0
8	HNF3-alpha	Transcription factor	TM4SF1 (TAAL6)	Generic receptor	Unspecified	Transcription regulation	x	HNF3-alpha regulates transcription of TM4SF1 (TAAL6).	32839292				TM4SF1	1	0
9	ESR1 (nuclear)	Transcription factor	MBOAT1	Generic enzyme	Activation	Transcription regulation	x	ESR1 upregulates transcription of MBOAT1.	17013392				MBOAT1	1	0
10	AP-1	Transcription factor	Matrilysin (MMP-7)	Metalloprotease	Activation	Transcription regulation	x	Analysis of the MMP-7 promoter sequence reveals the presence of a number of transcription factor binding sites including AP-1 site.	8294454;10224222;11931652;12617721;12851697;15138601;16249026;16426590;16494848;17167774;17654499;18258475;19631700;20826728;22268124;22885251				MMP7	1	0
11	Plasminogen = Plasmin	Reaction	Plasmin	Generic protease	Technical	Technical	x
12	Androgen receptor	Transcription factor	Calretinin	Generic binding protein	Unspecified	Transcription regulation	x	Androgen receptor regulates transcription of Calretinin.	24981513				CALB2	1	0
13	ESR1 (nuclear)	Transcription factor	CLSP	Generic binding protein	Inhibition	Transcription regulation	x	ESR1inhibits transcription of CLSP.	19890323;20348243;21235772;29755131;32478811				CALML5	1	0
14	PtdIns(4,5)P2 intracellular anatomical structure	Compound	ATP + PtdIns(4,5)P2 = ADP + PtdIns(3,4,5)P3	Reaction	Technical	Technical	x
15	ATP + PtdIns(4,5)P2 = ADP + PtdIns(3,4,5)P3	Reaction	PtdIns(3,4,5)P3 intracellular anatomical structure	Compound	Technical	Technical	x
16	ESR1 (nuclear)	Transcription factor	COBL	Generic binding protein	Inhibition	Transcription regulation	x	Using a chromatin immunoprecipitation-paired end diTag cloning and sequencing strategy it was identified ESR1 (nuclear) binding site on COBL.	17542648;17901129;20348243				COBL	1	0
17	Androgen receptor	Transcription factor	CLSP	Generic binding protein	Unspecified	Transcription regulation	x	Androgen receptor regulates transcription of CLSP.	17721441;33640491				CALML5	1	0
18	PADI2	Generic enzyme	c-Myc	Transcription factor	Activation	Transcription regulation	x	PADI2 co-activates transcription of c-Myc.	21150319;30472187	PADI2	1	0
19	p63	Transcription factor	Matrilysin (MMP-7)	Metalloprotease	Inhibition	Transcription regulation	x	p63 inhibits transcription of Matrilysin (MMP-7).	26890356				MMP7	1	0
20	LRP6	Generic receptor	Frizzled	GPCR	Activation	Binding	x	LRP6 extracellular domain co-precipitates Frizzled receptors in the presence of Wnt	12857724;15459103;24412065
21	p63	Transcription factor	CLSP	Generic binding protein	Inhibition	Transcription regulation	x	p63 inhibits transcription of CLSP.	21151771;33038352				CALML5	1	0
22	HNF3-alpha	Transcription factor	MBOAT1	Generic enzyme	Unspecified	Transcription regulation	x	HNF3-alpha regulates transcription of MBOAT1.	32839292				MBOAT1	1	0
23	Androgen receptor	Transcription factor	Matrilysin (MMP-7)	Metalloprotease	Activation	Transcription regulation	x	Transcription regulation of Matrilysin (MMP-7) by Androgen receptor was shown by chromatin immunoprecipitation and reporter activity assays .	17299418;17699749				MMP7	1	0
24	AML1 (RUNX1)	Transcription factor	PADI2	Generic enzyme	Unspecified	Transcription regulation	x	AML1 (RUNX1) regulates transcription of PADI2.	30185409				PADI2	1	0
25	p63	Transcription factor	Keratin 16	Generic binding protein	Activation	Transcription regulation	x	p63 activates transcription of Keratin 16.	21151771;29523849				KRT16	1	0
26	ELF5	Transcription factor	GATA-3	Transcription factor	Inhibition	Transcription regulation	x	ELF5 inhibits transcription of GATA-3.	23300383;24179381;26584622	ELF5	1	0
27	ELF5	Transcription factor	DKK1	Receptor ligand	Inhibition	Transcription regulation	x	ELF5 inhibits transcription of DKK1.	31895944	ELF5	1	0
28	TEF-1	Transcription factor	PADI2	Generic enzyme	Unspecified	Transcription regulation	x	TEF-1 regulates transcription of PADI2.	34270926				PADI2	1	0
29	p63	Transcription factor	CRABP1	Generic binding protein	Unspecified	Transcription regulation	x	CRABP1 was identificated as p63 target gene by chromatin immunoprecipitation assay.	17521434;19390658				CRABP1	1	0
30	ESR1 (nuclear)	Transcription factor	TM4SF1 (TAAL6)	Generic receptor	Unspecified	Transcription regulation	x	Putative ESR1 (nuclear) transcription factor-binding site is found in promoter region of TM4SF1 (TAAL6).	21235772;32579929				TM4SF1	1	0
31	MEIS2	Transcription factor	COBL	Generic binding protein	Unspecified	Transcription regulation	x	MEIS2 regulates transcription of COBL.	32169905				COBL	1	0
32	ELF5	Transcription factor	STAT5A	Transcription factor	Activation	Transcription regulation	x	By ChIP experiments twas shown that Stat5a promoter contains a conserved Elf5-binding site that is occupied by Elf5 in mammary glands.	19269284	ELF5	1	0
33	ELF5	Transcription factor	SMAD3	Transcription factor	Inhibition	Binding	x	ELF5 binds to and inhibits SMAD3.	25728398	ELF5	1	0
34	AML1 (RUNX1)	Transcription factor	MGP	Generic binding protein	Activation	Transcription regulation	x	AML1 (RUNX1) activates transcription of MGP.	30500954;31754093				MGP	1	0
35	ESR1 (nuclear)	Transcription factor	Matrilysin (MMP-7)	Metalloprotease	Inhibition	Transcription regulation	x	ESR1 (nuclear) can bind to gene Matrilysin (MMP-7) promoter.	12115520;18202148;20034404;22700766				MMP7	1	0
36	TEF-1	Transcription factor	KCNQ4	Voltage-gated ion channel	Unspecified	Transcription regulation	x	TEF-1 regulates transcription of KCNQ4.	25915126				KCNQ4	1	0
37	ELF5	Transcription factor	HNF3-alpha	Transcription factor	Inhibition	Transcription regulation	x	ELF5 inhibits transcription of HNF3-alpha.	23300383	ELF5	1	0
38	PLAU (UPA)	Generic protease	Plasminogen = Plasmin	Reaction	Activation	Cleavage	x	Activation of uPA, which is dependent on the binding of pro-uPA to uPAR can be achieved by plasmin creating a feedback loop by which plasmin and uPA can activate each other, or be activated by cathepsin B.	6216475;11223863;17118695;21232958
39	ELF5	Transcription factor	TEF-1	Transcription factor	Unspecified	Transcription regulation	x	ELF5 regulates transcription of TEF-1.	20831799;31628347	ELF5	1	0
40	p63	Transcription factor	COBL	Generic binding protein	Unspecified	Transcription regulation	x	COBL is potential p63 target gene.	21151771				COBL	1	0
41	ELF5	Transcription factor	ESR1 (nuclear)	Transcription factor	Unspecified	Transcription regulation	x	ELF5 regulates transcription of ESR1 (nuclear).	20831799;24179381	ELF5	1	0
42	ELF5	Transcription factor	AML1 (RUNX1)	Transcription factor	Unspecified	Transcription regulation	x	ELF5 regulates transcription of AML1 (RUNX1).	23300383;31895944	ELF5	1	0
43	HNF3-alpha	Transcription factor	Calretinin	Generic binding protein	Unspecified	Transcription regulation	x	HNF3-alpha regulates transcription of Calretinin.	32839292				CALB2	1	0
44	Androgen receptor	Transcription factor	MGP	Generic binding protein	Unspecified	Transcription regulation	x	MGP promoter contains putative functional Androgen Response Elements.	16195407;33640491				MGP	1	0
45	LRP6	Generic receptor	GSK3 beta	Protein kinase	Inhibition	Binding	x	LRP6 physically interacts with GSK3 beta and decreases its activity.	16365045;19107203;20627573;27377812
46	AML1 (RUNX1)	Transcription factor	Calretinin	Generic binding protein	Unspecified	Transcription regulation	x	AML1 (RUNX1) regulates transcription of Calretinin.	30185409				CALB2	1	0
47	TEF-3	Transcription factor	PADI2	Generic enzyme	Unspecified	Transcription regulation	x	TEF-3 regulates transcription of PADI2.	32669432				PADI2	1	0
48	ATF/CREB	Transcription factor	Matrilysin (MMP-7)	Metalloprotease	Activation	Transcription regulation	x	ATF/CREB activates transcription of Matrilysin (MMP-7).	25847246				MMP7	1	0
49	HNF3-alpha	Transcription factor	Mucin 5B	Generic binding protein	Inhibition	Transcription regulation	x	HNF3-alpha inhibits transcription of Mucin 5B.	19737569;32839292				MUC5B	1	0
50	TEF-1	Transcription factor	Pgbd5	Generic enzyme	Unspecified	Transcription regulation	x	TEF-1 regulates transcription of Pgbd5.	34270926				PGBD5	1	0
51	ELF5	Transcription factor	RASD2	RAS - superfamily	Unspecified	Transcription regulation	x	ELF5 regulates transcription of RASD2.	20831799	ELF5	1	0	RASD2	1	0
52	FRAT1	Generic binding protein	GSK3 beta	Protein kinase	Inhibition	Binding	x	FRAT1 inhibits GSK3 beta, because its binding promote GSK3 phosphorylation.	10481074;12095675;14572648;16082208;16552619;22064483
53	PADI2	Generic enzyme	ESR1 (nuclear)	Transcription factor	Activation	Binding	x	PAD2 interacts with ERalpha after E2 stimulation.	22853951	PADI2	1	0
54	CtBP1	Generic binding protein	CRABP1	Generic binding protein	Inhibition	Transcription regulation	x	On the basal promoter, RIP140 replaces coactivators GRIP1 and PCAF and forms a repressive complex with CtBP1, HDAC3 and G9a.	19778926				CRABP1	1	0
55	TEF-1	Transcription factor	COBL	Generic binding protein	Unspecified	Transcription regulation	x	TEF-1 regulates transcription of COBL.	34270926				COBL	1	0
56	HNF3-alpha	Transcription factor	UGT8	Generic enzyme	Unspecified	Transcription regulation	x	HNF3-alpha regulates transcription of UGT8.	32839292				UGT8	1	0
57	TEF-1	Transcription factor	Carbonic anhydrase VIII	Generic enzyme	Unspecified	Transcription regulation	x	TEF-1 regulates transcription of Carbonic anhydrase VIII.	34270926				CA8	1	0
58	HNF3-alpha	Transcription factor	GABRP	Ligand-gated ion channel	Unspecified	Transcription regulation	x	HNF3-alpha regulates transcription of GABRP.	32839292				GABRP	1	0
59	ELF5	Transcription factor	MEIS2	Transcription factor	Unspecified	Transcription regulation	x	ELF5 regulates transcription of MEIS2.	23300383	ELF5	1	0
60	WNT	Receptor ligand	LRP6	Generic receptor	Activation	Binding	x	WNT ligands binds to LRP6, that is a co-receptor within canonical WNT signaling.	12897152;12900447;15084453
61	PI3K cat class IA	Lipid kinase	ATP + PtdIns(4,5)P2 = ADP + PtdIns(3,4,5)P3	Reaction	Activation	Catalysis	x	PI3K cat class IA phosphorylates phosphoinositides at the 3-hydroxyl group of the inositol ring to generate a second messenger phosphatidylinositol 3,4,5-trisphosphate.	9182708;9192891;9514948;9830063;10187762;11395417;11687500;12461771;16088939;16990793
62	ELF5	Transcription factor	Androgen receptor	Transcription factor	Inhibition	Binding	x	ELF5 binds to and inhibits Androgen receptor.	28287091	ELF5	1	0
63	ELF5	Transcription factor	p63	Transcription factor	Unspecified	Transcription regulation	x	ELF5 regulates transcription of p63.	20831799	ELF5	1	0
64	p63	Transcription factor	IL-12RB2	Generic receptor	Unspecified	Transcription regulation	x	p63 probably regulates gene IL12RB2 transcription.	20023394				IL12RB2	1	0
65	TEF-1	Transcription factor	Matrilysin (MMP-7)	Metalloprotease	Unspecified	Transcription regulation	x	TEF-1 regulates transcription of Matrilysin (MMP-7).	34110633;34270926				MMP7	1	0
66	SMAD3	Transcription factor	MGP	Generic binding protein	Activation	Transcription regulation	x	SMAD3 activates transcription of MGP.	12096832;17111301;31754093				MGP	1	0
67	STAT5A	Transcription factor	IL-12RB2	Generic receptor	Activation	Transcription regulation	x	STAT5A and STAT5B regulate expression of Il12rb2 and Tbx21.	21516110				IL12RB2	1	0
68	ESR1 (nuclear)	Transcription factor	MGP	Generic binding protein	Activation	Transcription regulation	x	Using a chromatin immunoprecipitation-paired end diTag cloning and sequencing strategy it was identified ESR1 (nuclear) binding site on MGP.	17542648				MGP	1	0
69	HNF3-alpha	Transcription factor	Carbonic anhydrase VIII	Generic enzyme	Unspecified	Transcription regulation	x	HNF3-alpha regulates transcription of Carbonic anhydrase VIII.	32839292				CA8	1	0
70	Androgen receptor	Transcription factor	UGT8	Generic enzyme	Unspecified	Transcription regulation	x	Androgen receptor regulates transcription of UGT8.	33640491				UGT8	1	0
71	HNF3-alpha	Transcription factor	CLSP	Generic binding protein	Unspecified	Transcription regulation	x	HNF3-alpha regulates transcription of CLSP.	32839292				CALML5	1	0
72	AML1 (RUNX1)	Transcription factor	MBOAT1	Generic enzyme	Unspecified	Transcription regulation	x	AML1 (RUNX1) regulates transcription of MBOAT1.	30185409				MBOAT1	1	0
73	Androgen receptor	Transcription factor	TM4SF1 (TAAL6)	Generic receptor	Activation	Transcription regulation	x	TM4SF1 is a direct target gene of the AR.	21229550;21656834;25704883				TM4SF1	1	0
74	ELF5	Transcription factor	TEF-3	Transcription factor	Unspecified	Transcription regulation	x	ELF5 regulates transcription of TEF-3.	23300383	ELF5	1	0
75	LRP6	Generic receptor	Axin	Generic binding protein	Inhibition	Binding	x	LRP6 binds to Axin and induces its protein degradation.	12897152;14731402;16341016;16341017;18362152;18509060;21606194
76	Androgen receptor	Transcription factor	PADI2	Generic enzyme	Inhibition	Transcription regulation	x	Androgen receptor inhibits transcription of PADI2.	28819028				PADI2	1	0
77	ELF5	Transcription factor	ATF-2	Transcription factor	Unspecified	Transcription regulation	x	ELF5 regulates transcription of ATF-2.	20831799	ELF5	1	0
78	ESR1 (nuclear)	Transcription factor	Calretinin	Generic binding protein	Unspecified	Transcription regulation	x	ESR1 (nuclear) can bind to gene Calretinin promoter.	17962382				CALB2	1	0
79	ELF5	Transcription factor	WNT11	Receptor ligand	Unspecified	Transcription regulation	x	ELF5 binds to gene WNT11 promoter.	20831799	ELF5	1	0
80	WNT3A	Receptor ligand	FZD2	GPCR	Activation	Binding	x	WNT3A increases FZD2 mRNA expression.	18505824;18929644;19910923;21340743;23401003;25605717;29748286
81	ELF5	Transcription factor	CtBP1	Generic binding protein	Unspecified	Transcription regulation	x	ELF5 regulates transcription of CtBP1.	20831799	ELF5	1	0
82	HNF3-alpha	Transcription factor	Pgbd5	Generic enzyme	Unspecified	Transcription regulation	x	HNF3-alpha regulates transcription of Pgbd5.	32839292				PGBD5	1	0
83	HNF3-alpha	Transcription factor	PADI2	Generic enzyme	Unspecified	Transcription regulation	x	HNF3-alpha regulates transcription of PADI2.	32839292				PADI2	1	0
84	Frizzled	GPCR	Dsh	Generic binding protein	Activation	Binding	x	WNT binding to frizzled receptor recruits Dishevelled to the receptor complex.	9407023;9425102;10728985;14636582;16724056;30125555
85	PtdIns(3,4,5)P3 intracellular anatomical structure	Compound	AKT(PKB)	Protein kinase	Activation	Binding	x	PtdIns(3,4,5)P3 physically interacts with AKT(PKB) and increases its activity	9395488;9838078;10200246;11048728;12407113;12478302;12545728;12694559;12897244;16919913;17035995;17823121
86	H-Ras	RAS - superfamily	c-Raf-1	Protein kinase	Activation	Binding	x	H-Ras physically interacts with c-Raf-1and increases its activity.	4885425;7523381;7557021;7730301;7730360;7862125;7935463;7969158;8035810;8048167;8120027;8307946;8327501;8332187;8332195;8334704;8530446;8537333;8626511;8628317;8636102;8670882;8853442;8911690;9045626;9099670;9122217;9144171;9150145;9154803;9261098;9297626;9488663;9516482;9523700;9632667;9679960;9727023;10369681;10383381;10391918;10409632;10508586;10545207;10601649;10783161;10882715;10922060;10933…
87	TAK1(MAP3K7)	Protein kinase	NLK	Protein kinase	Activation	Binding	x	TAK1(MAP3K7) binds to and activates NLK.	10391247;11784015;20194509
88	TGF-beta 1	Receptor ligand	TGF-beta receptor type II	Receptor with enzyme activity	Activation	Binding	x	TGF-beta 1 interacts with TGF-beta receptor type II as ligand and activates it.	2899081;7706250;7852346;7878020;7935686;8622651;9261125;10026191;10196228;10516092;10733095;11157754;11181412;11955611;12114216;12506127;12729750;14500687;14534577;14764882;14996829;15029181;15030569;15082718;15086458;15178549;15459394;15597342;16154715;16289576;16406506;16408276;16489006;16598746;16887915;17175180;17325694;17892594;17975795;18382895;18395486;18676771;19379825;20009832;20428796;2…
89	MEK1(MAP2K1)	Protein kinase	ERK1/2	Protein kinase	Activation	Phosphorylation	x	MEK1(MAP2K1) phosphorylates ERK1/2 and increases its activity.	1321146;1411546;7557021;7601337;8909797;9552001;10330152;10358048;11673351;11784015;11821415;11823472;11972630;12039794;12060661;12538349;12609978;12788955;12837293;14563673;15020233;15047712;15352164;15565643;15831232;16456537;16724058;16858395;17110930;17303384;17553668;17972914;18927278;19266047;19351859;20172001;21131601;21217783;22101247;22290441;32015345
90	MEK2(MAP2K2)	Protein kinase	ERK1/2	Protein kinase	Activation	Phosphorylation	x	MEK2(MAP2K2) phosphorylates ERK1/2 and increases its activity.	1321146;7601337;8626767;8702863;8909797;9552001;10358048;12876556;15352164;15723344;15831232;16858395;20172001;22101247
91	VEGF-A	Receptor ligand	VEGFR-2	Receptor with enzyme activity	Activation	Binding	x	VEGF is expressed as several isoforms of different amino acid chain lengths (in human, VEGF121, VEGF145, VEGF165, VEGF183, VEGF189 and VEGF206) that all bind to VEGFR-1 and VEGFR-2 but differ in their ability to bind heparin and neuropilin- 1 (NRP-1).	7545457;7681362;7970715;8621427;8631822;9229772;9556609;9804796;9811321;9838078;10323857;10419890;10815805;11001067;11156525;11283723;11333271;11350730;11820705;11821800;11852252;11877390;11934834;11940508;11948691;11969367;11978069;11989972;12039842;12107087;12177445;12361591;12500267;12657432;12706123;12716911;12810700;12837752;12888015;12888864;12897707;12898211;14504780;14528278;14600159;1466…
92	c-Raf-1	Protein kinase	MEK1(MAP2K1)	Protein kinase	Activation	Phosphorylation	x	c-Raf-1 phosphorylates MEK1(MAP2K1) and increases its activity.	1326789;7731720;7768895;7935374;7963520;7969158;8034665;8120027;8131746;8157000;8193545;8248196;8327501;8394352;8413257;8621729;9297626;9733801;10490027;10757792;10945503;10998357;11042690;11221891;11257453;11259591;11279542;11325826;11602185;11604401;11728826;11784015;11948406;11960326;12020764;12244094;12471242;12566895;12586443;12629518;12691824;12801911;12876556;14724641;14735164;15352164;154…
93	FAK1	Protein kinase	Paxillin	Generic binding protein	Activation	Phosphorylation	x	c-SRC phosphorylated FAK1 interacts with and phosphorylates paxillin stimulating cytoskeleton remodeling.	8922390;8940124;9054445;9230116;9422762;9442086;9553131;9658172;9756887;9889179;10330411;10354709;10413676;10417825;10455189;10545505;10753828;10931187;11035755;11113628;11114741;11133699;11283723;11337490;11416134;11420674;11463817;11514617;11784715;11919182;12065577;12416028;12455051;12482769;12939401;12947344;14656986;15107421;15138291;15389641;15494312;15538042;15870699;15987550;16298995;1669…
94	GRB2	Generic binding protein	SOS	Regulators (GDI, GAP, GEF)	Activation	Binding	x	GRB2 physically interacts with SOS and increases its activity.	7516467;7739560;7935386;8386805;8479536;8479540;8479541;8490966;8663278;8663461;8687411;8816480;8853442;8909796;8950972;9297626;9322943;9440478;9495335;9569023;9614102;9853744;10090597;10359574;10550332;10586892;11002419;11048732;11533253;11535511;11728826;11742412;12032773;12054111;12628344;12850284;12904771;12955078;14679214;14698616;15629104;16125055;17276458;17624946;18562239;21130868
95	SOS	Regulators (GDI, GAP, GEF)	H-Ras	RAS - superfamily	Activation	Transformation	x	SOS activates H-RAS protein by mediating the exchange of GDP for GTP.	8493579;8853442;9297626;9322943;9690470;10586892;11560935;11742412;12384139;12904771;15549091;16724053;16724058;26721396
96	TAB1	Generic binding protein	TAK1(MAP3K7)	Protein kinase	Activation	Binding	x	C-terminal domain of TAB1 binds to and activates TAK1 via TAK1 autophosphorylation.	8051109;8491186;8638164;9878061;10094049;10838074;11323434;11460167;11784015;12372426;12975377;14670075;14743216;15218018;16293250;16385569;16845370;17052891;17348859;17631503;18180283;18456659;19026643;19675569;20060931;20200282;20538596;20813258;21080421;21170083;21903422;21913901;22167179;23934659;24277938;24345330;26791484;30626936;32105826
97	Shc	Generic binding protein	GRB2	Generic binding protein	Activation	Binding	x	Shc associates with GRB2 for signal propagation.	1465135;7505797;7506413;7514169;7515480;7516337;7516467;7524086;7529871;7535773;7538132;7539794;7629168;7691810;7717978;7759503;7795229;7798267;7896829;7907978;7935386;7953556;7961995;8051109;8084588;8112292;8114695;8144662;8195171;8264617;8294403;8316835;8400282;8491186;8524223;8524290;8547634;8549807;8551221;8577724;8592114;8621459;8621719;8626525;8626530;8647288;8649419;8662733;8662998;8663278…
98	Beta-catenin	Generic binding protein	Lef-1	Transcription factor	Activation	Binding	x	Beta-catenin physically interacts with Lef-1 and increases its activity.	7705917;8757136;8892228;9419974;9671490;9860970;10085258;10629227;10728985;10825188;10890911;10954412;10958684;10966653;11126358;11326276;11751639;11835406;11986304;12077367;12244173;12408825;12461779;12556497;12646907;12646922;12748295;14522959;15024079;15525529;15684397;15728254;15729346;15768032;15936755;16167329;16204248;16293619;16309666;16510874;16678101;16741972;16931570;17445771;17510365;…
99	APC protein	Generic binding protein	Beta-catenin	Generic binding protein	Inhibition	Binding	x	APC protein physically interacts with Beta-catenin in the cytoplasm, leading to Beta-catenin degradation. APC protein binding to nuclear Beta-catenin promotes Beta-catenin export from the nucleus.	7806582;7890674;8259518;8259519;8638126;8754807;9286858;9377578;9425102;9482734;9554852;9556553;9707618;10074433;10080941;10085258;10346819;10508699;10545404;10725216;10837025;10954412;10980707;10996845;11166179;11251183;11263497;11309309;11533658;11707392;11712088;11713224;11986304;12628243;12756972;12874278;14647421;15282282;15294866;15327768;15327769;15355978;15456841;15525529;16007167;1600716…
100	Axin	Generic binding protein	GSK3 beta	Protein kinase	Activation	Binding	x	STRAP and GSK3beta form a ternary complex together with Axin.	9482734;9554852;9601641;10228155;10647780;10728985;10921899;12000790;16293724;16340998;16447163;17318175;18172167;19887546;21502811;21940452;22240482;22613765
101	LRP5	Generic receptor	Axin	Generic binding protein	Inhibition	Binding	x	LRP-5 interacts with Axin and promotes its degradation.	11336703;15699046;15778991;15829953;16447163;16520547;16956801;17922036;19075000;21606194;21887268
102	WNT	Receptor ligand	LRP5	Generic receptor	Activation	Binding	x	WNT ligands binds to LRP5, that is a co-receptor within canonical WNT signaling.	11719191;12717450;12748654;15084453;15474285;15578921;16447163;16520547;17208432
103	Axin	Generic binding protein	Beta-catenin	Generic binding protein	Inhibition	Binding	x	Axin participates in interaction Beta-catenin with GSK-3b that leads to Beta-catenin degradation in the cytoplasm. Nuclear-cytoplasmic shuttling of Axin is required for Beta-catenin export from the nucleus.	9482734;9556553;9601641;9734785;10228155;10421629;10647780;10728985;10921899;10966653;12000790;14981260;15228590;15699046;15829953;16340998;16552619;16724056;16741972;18432252;19407222;19887546;20363320;21826110;26387984;26650508;27596264
104	PI3K reg class IA	Generic binding protein	PI3K cat class IA	Lipid kinase	Activation	Binding	x	PI3K reg class IA activates PI3K cat class IA.	10704820;11687500
105	VEGFR-2	Receptor with enzyme activity	c-Src	Protein kinase	Activation	Binding	x	MDia1 can compete for binding to Src with VEGF-stimulated VEGFR2, as judged by the decreased formation of VEGFR2/Src complexes upon increased expression.	10455194;12509223;15242977;16966330;18194650;18377662;18662404;18981713;21622720;22145046;23723256;27577973
106	WNT	Receptor ligand	Frizzled	GPCR	Activation	Binding	x	In the canonical pathway, signaling is initiated by the secreted WNT proteins, which bind to a class of transmembrane receptors encoded by the Frizzled genes.	9407023;9425102;10097073;10728985;10954412;11784015;15578921;16520547;16552619;16724056;17188462;20603725;27020607
107	c-Src	Protein kinase	FAK1	Protein kinase	Activation	Phosphorylation	x	c-Src phosphorylates FAK1 and increases its activity.	7529876;7997267;8054685;8816475;8941336;9353341;9507031;9822703;10085136;10085298;10094466;10931187;10934044;11283723;11578694;11683393;11909938;11927607;11971186;11980671;12020799;12049193;12051709;12198650;12387730;12558988;12615911;12700131;12753909;12939401;14573751;14729052;14996948;15096502;15170449;15258893;15273716;15302877;15489911;15591141;15688067;15797857;16000375;16167340;16227616;16…
108	FAK1	Protein kinase	Shc	Generic binding protein	Activation	Phosphorylation	x	FAK phosphorylates Shc.	9148935;9566877;9741627;10354709;10471383;10725339;10749687;11980671;15179030;15688067;16099987;16189514;17185517;24819169
109	XIAP	Generic binding protein	TAK1(MAP3K7)	Protein kinase	Unspecified	Ubiquitination	x	XIAP induces ubiquitination of TAK1. Effect of XIAP/TAK1(MAP3K7) interaction depends on signal cascades.	12048196;16157589;19531477;19584092
110	XIAP	Generic binding protein	TAB1	Generic binding protein	Activation	Binding	x	XIAP interacts with TAB1 through the BIR1 domain, an interaction that induces XIAP dimerization due to the propensity of BIR1 domains to associate with each other, and brings the associated TAK1 into close proximity for transphosphorylation and activation.	9878061;11784015;12048196;16322751;17560374;19223549;19590513;23818254
111	GSK3 beta	Protein kinase	APC protein	Generic binding protein	Unspecified	Phosphorylation	x	GSK-3b phosphorylates APC. The phosphorylation induces APC binding to beta-catenin, but also impairs APC binding to microtubules.	8638126;9425102;11251183;11713224;15327768;15780585;15829953;16007167;16520547;16552619;16815997;17588722;20623542;23519466;23602568;24162018;24240237;24260404;24496450;27333045;27566583
112	Dsh	Generic binding protein	Axin	Generic binding protein	Inhibition	Binding	x	Binding of Dsh to Axin inhibits Axin signaling.	10329628;10330181;10330403;10644691;10647780;16552619;17606995;20846493;22240482
113	GSK3 beta	Protein kinase	Axin	Generic binding protein	Activation	Phosphorylation	x	GSK-3b phosphorylates Axin	10196136;10421629;10647780;10728985;10921899;16447163;16552619;16741972;18192283;20537135
114	TCF7L2 (TCF4)	Transcription factor	Matrilysin (MMP-7)	Metalloprotease	Activation	Transcription regulation	x	TCF4 binds to promoter and activates expression of MMP-7	10514384;15543593;16680575;19644051;20677010;22232518;24454854;24480807;26890356;30527807;34580284				MMP7	1	0
115	Paxillin	Generic binding protein	ILK	Protein kinase	Activation	Binding	x	Paxillin physically interacts with ILK and increases its activity.	11304546;11694518;12960424;15316070;15485819;16212439;16737959;17553790;18650496;18799788;19651513;31980649
116	VEGFR-2	Receptor with enzyme activity	PI3K reg class IA	Generic binding protein	Activation	Binding	x	VEGFR-2 physically interacts with PI3K reg class IA and increases its activity.	9804796;10187776;11278468;14966899;14984432;16355213;25807985
117	FAK1	Protein kinase	PI3K reg class IA	Generic binding protein	Activation	Binding	x	Phosphorylated FAK recruits SRC which, in turn, phosphorylates FAK on additional sites, allowing the recruitment of signalling molecules such as Sos, PI(3)K, CAS and paxillin to focal adhesions.	7937853;7983066;8603102;8824286;11283723;11418135;16167340;17185517
118	FAK1	Protein kinase	GRB2	Generic binding protein	Activation	Binding	x	FAK interacts with Grb2. This interaction was modelled on a demonstrated interaction between FAK from unspecified species and human Grb2.	7597091;7997267;8649427;8816475;9032297;9148935;9566877;9582366;9748249;9774338;10085298;10354709;10749687;10806474;11009560;11114741;11278488;11281284;11357145;11418135;11431732;12005431;12049193;12519863;12558988;12700131;14506272;15688067;16189514;16298995;16611900;16919435;17185517;17553668;19740433;20332118;20473329;21693107;23530035;24036212;26184168
119	TGF-beta receptor type II	Receptor with enzyme activity	TGF-beta receptor type I	Receptor with enzyme activity	Activation	Phosphorylation	x	Upon ligand binding, dimers of TGF-B type II receptors join and phosphorylate TGF-B type I receptor dimers, which in turn phosphorylate the SMAD proteins.	7774578;7878020;7890683;8047140;8576253;9311995;10026191;11102446;12070302;15831232;15940252;16258068;16289576;16408276;16598746;17448633;17892594;18337748;20603020;20940046;21518866;23249950;23868260;24308972;25656846;29669252;31747868
120	VEGFR-2	Receptor with enzyme activity	Shc	Generic binding protein	Activation	Phosphorylation	x	VEGFR-2 phosphorylates Shc and increases its activity.	9405464;10319320;10749680;11950700;18606845
121	Beta-catenin	Generic binding protein	TCF7L2 (TCF4)	Transcription factor	Activation	Binding	x	Beta-catenin physically interacts with TCF7L2 (TCF4) and increases its activity.	10080941;10607566;10825188;10898789;11126358;11711551;11713475;11713476;11782388;12417018;12657632;12711682;12750294;12861022;12874278;12944908;14747478;15239100;15260989;15294866;15331612;15381698;15525529;15578569;15670774;15684397;15778706;15930030;16007074;16141201;16230076;16442529;16478791;16489032;16564030;16569639;17052462;17053159;17072306;17167838;17283121;17318191;17412698;17828298;179…
122	DKK1	Receptor ligand	LRP6	Generic receptor	Inhibition	Binding	x	DKK1 binds to LRP6.	11357136;11433302;11448771;11742004;12527209;15474285;15694380;15923613;16126904;16447163;17143291;17188462;17317692;17400545;17804805;18456511;20093360;20446724;20846389;21727895;21805521;25301448;26186194;28514442;29563607;34079085
123	LRP5	Generic receptor	Frizzled	GPCR	Activation	Binding	x	LRP5 physically interacts with Galpha(q)-specific frizzled GPCRs and increases its activity.	15923619;21727895;24412065
124	PP2C alpha	Protein phosphatase	Axin	Generic binding protein	Inhibition	Dephosphorylation	x	PP2C directly dephosphorylates Axin and decreases its stability.	10644691;10872818
125	Dsh	Generic binding protein	PP2C alpha	Protein phosphatase	Activation	Binding	x	Dsh physically interacts with PP2C alpha and increases its activity.	10644691
126	Beta-catenin	Generic binding protein	Tcf(Lef)	Transcription factor	Activation	Binding	x	Beta-catenin forms a complex with Tcf(Lef) and activates it.	10209158;10987283;11784015;12711682;12880414;15239100;15271658;15543593;15695395;15993040;16167329;16447163;16520547;16724056;16741972;16751178;17053159;18289012;21685359;24616106
127	AKT(PKB)	Protein kinase	GSK3 beta	Protein kinase	Inhibition	Phosphorylation	x	AKT(PKB) phosphorylates and inhibits GSK3 beta.	11584303;11701324;12124352;12750378;12808085;14966899;14985354;15016802;15297258;15799972;15878878;15993040;16007092;16145048;16489037;16516442;16619268;16817229;16934435;17029735;17215071;17311006;17348861;17386267;17537614;17595317;17604717;17716864;17971449;17993264;18077182;18218726;18639247;18678273;18804163;19176518;19307602;19416964;20018812;20333643;20399660;20696212;20823161;21779512;229…
128	c-Raf-1	Protein kinase	MEK2(MAP2K2)	Protein kinase	Activation	Phosphorylation	x	c-Raf-1 phosphorylates MEK2(MAP2K2) and increases its activity.	1326789;7565670;8157000;8393135;9671314;9733801;11018021;11325826;11443134;11909642;12586443;12876556;14724641;15313400;16189514;16364241;16508002;16724053;16858395;17314970;17537614;18637013;19541618;21988832;31980649
129	Lef-1	Transcription factor	Matrilysin (MMP-7)	Metalloprotease	Activation	Transcription regulation	x	Expression of the T-cell factor, Lef-1, enhances transcriptional activation of the human MMP-7 promoter by beta-catenin, but represses activation of the mouse MMP-7 promoter, both activities through consensus Tcf binding sites.	10362259;10728985;11158321;12958188;15457508;22686279				MMP7	1	0
130	NLK	Protein kinase	Tcf(Lef)	Transcription factor	Unspecified	Phosphorylation	x	NLK phosphorylates Tcf(Lef).	16714285;22373574;24394665;27035511
131	ILK	Protein kinase	GSK3 beta	Protein kinase	Inhibition	Phosphorylation	x	ILK phosphorylates and inhibits GSK3 beta.	9736715;10716737;10915780;11331582;12686550;12714590;12778079;16799642;16936772;17485554;18080083;18799788;20163538;20232298;20675382;20827300;21347395;21601006;23107296;23624332;23707970;23801886;24095779;26095336;26402060;28736155
132	Plasmin	Generic protease	VEGF-A	Receptor ligand	Activation	Cleavage	x	Plasmin cleaves on VEGF-A to produce another active polypeptide.	8631822
133	Plasmin	Generic protease	TGF-beta 1	Receptor ligand	Activation	Cleavage	x	Plasmin activates TGFbeta1.	2526131;11282896;15389580
134	Plasminogen	Generic protease	Plasminogen = Plasmin	Reaction	Technical	Technical	x
135	TGF-beta receptor type I	Receptor with enzyme activity	XIAP	Generic binding protein	Activation	Binding	x	TGF-beta receptor type I physically interacts with XIAP and increases its activity.	11356828;19531477
136	WNT1	Receptor ligand	LRP6	Generic receptor	Activation	Binding	x	WNT1 binds to and activates LRP6.	11029007;15143170;15474285;15778991;16126904;16340998;18957220
137	WNT5A	Receptor ligand	FZD2	GPCR	Activation	Binding	x	WNT5A binds to the CRD domain of FZD2 and stimulates downstream signaling.	20101234;25605717;27402827;33723319
138	ERK1/2	Protein kinase	Paxillin	Generic binding protein	Activation	Phosphorylation	x	Activated ERK1/2 phosphorylates paxillin and activate it.	14636584;15494312;16393692;16849556;17321481;17496915;22481092;22946047;23562553;23666637;34475475
139	c-Myc	Transcription factor	Mucin 5B	Generic binding protein	Unspecified	Transcription regulation	x	Binding of c-Myc to Mucin 5B was identified by sequence analysis and quantitative chromatin immunoprecipitation in vivo.	10840001;11713095;12695333;16487661;17600309;17961085;19915707				MUC5B	1	0
140	AP-1	Transcription factor	Mucin 5B	Generic binding protein	Activation	Transcription regulation	x	In the 5' region upstream of the MUC5B transcriptional start site, putative binding sites for AP-1, Sp1, NF-kB, and other transcription factors exist. Probably, these transcription factors up-regulate MUC5B expression.	10840001;11278696;11713095;17961085				MUC5B	1	0
141	c-Src	Protein kinase	Paxillin	Generic binding protein	Activation	Phosphorylation	x	c-Src phosphorylates Paxillin and increases its activity.	7534286;10079099;10085298;11607845;12455051;15107421;15273716;15302877;17395884;17574549;17928235;18486177;18563927;19628583;25795725
142	GSK3 beta	Protein kinase	Beta-catenin	Generic binding protein	Inhibition	Phosphorylation	x	GSK3 beta phosphorylates Beta-catenin and promotes its degradation via the proteasome pathway.	9566905;10074433;10228155;10318824;10508699;11251183;11713224;11818547;11835406;11929826;11967263;12027456;12051714;12114015;12297048;12417018;12813129;12874278;15064718;15179030;15190077;15228590;15297258;15327768;15543593;15670774;15829953;15829978;15993040;16039586;16322400;16447163;16520547;16552619;16741972;16816383;17317723;17318191;17360687;17510365;17543867;17572842;17652946;17881495;1843…

## Sheet: Table 4_Supplementary Material
Table 4_Supplementary Material: Interactions report of BL1 down-regulated genes
	From		To							From	BL1_down_genelist		MSL_down_genelist		To	BL1_down_genelist		MSL_down_genelist
#	Network Object "FROM"	Object Type	Network Object "TO"	Object Type	Effect	Mechanism	Homo sapiens	Link Info	References	Input IDs	Signal	p-value	Signal	p-value	Input IDs	Signal	p-value	Signal	p-value
1	UBB	Generic binding protein	p14ARF	Generic binding protein	Inhibition	Binding	x	UBB binds to and inhibits p14ARF.	23034180;23104211;23747016						CDKN2A			1	0
2	ERK2 (MAPK1)	Protein kinase	CDC25C	Protein phosphatase	Unspecified	Phosphorylation	x	ERK2 (MAPK1) phosphorylates CDC25C. Phosphorylation of T48 is associated with CDC25C activation, and phosphorylation of S216, is associated with CDC25C degradation.	16582626;17382881
3	YY1	Transcription factor	HPK38	Protein kinase	Unspecified	Transcription regulation	x	YY1 regulates transcription of HPK38.	32409309						MELK			1	0
4	SLUG	Transcription factor	p16INK4	Generic binding protein	Inhibition	Transcription regulation	x	SLUG inhibits transcription of p16INK4.	31189923;34462275						CDKN2A			1	0
5	C/EBPbeta	Transcription factor	PPARGC1 (PGC1-alpha)	Generic binding protein	Activation	Transcription regulation	x	C/EBPbeta binds to gene PPARGC1 (PGC1-alpha) promoter and activates PPARGC1 (PGC1-alpha) expression.	10585775;17584738;18467525;19491401;19641492;21183071;22902781;23564453;23612310;24353183;26303948;29249357;30530593
6	AML1 (RUNX1)	Transcription factor	CLSP	Generic binding protein	Unspecified	Transcription regulation	x	AML1 (RUNX1) regulates transcription of CLSP.	30185409						CALML5			1	0
7	NOTCH1 receptor	Generic receptor	NOTCH1 receptor = NOTCH1 (NEXT)	Reaction	Technical	Technical	x
8	Ubiquitin	Generic binding protein	Survivin	Generic binding protein	Inhibition	Binding	x	Survivin is ubiquitinated in vivo and degraded by the ubiquitin proteasome pathway.	11069780;14597555;16601104;17624454;20807437;21364662;21817114;23323858;23324341;23372762;23514967;24793696;25175770;25948791;27806337;29596838;29605299;30684529						BIRC5			1	0
9	CDK1 (p34)	Protein kinase	PLU-1	Generic enzyme	Inhibition	Phosphorylation	x	CDK1 (p34) phosphorylates and inhibits PLU-1.	31776402	CDK1			1	0
10	ATF-7	Transcription factor	p14ARF	Generic binding protein	Inhibition	Transcription regulation	x	ATF-7 inhibits transcription of p14ARF.	31294895						CDKN2A			1	0
11	Nucleophosmin	Generic binding protein	p14ARF	Generic binding protein	Activation	Binding	x	ARF, through its interaction with NPM, may directly access and inhibit additional cytoplasmic growth-promoting events.	14729947;15485902;16267006;16794633;17277230;17391916;17968318;20308430;20514394;24769896;25370744;25600590;33507833;33999432						CDKN2A			1	0
12	b-Myb	Transcription factor	Survivin	Generic binding protein	Activation	Transcription regulation	x	B-Myb as long as its deletion mutant M14 (delta 509-628 aa) can trans-activate BIRC5 gene.	17159899;17671431;18548008;19252525;19383908;22513242;26595675;31511524						BIRC5			1	0
13	Survivin	Generic binding protein	p53	Transcription factor	Unspecified	Transcription regulation	x	Survivin co-regulates transcription of p53.	22503977;23838170;26343374	BIRC5			1	0
14	JunB	Transcription factor	BCMP84	Generic binding protein	Activation	Transcription regulation	x	JunB activates transcription of BCMP84.	24107296						S100A14			1	0
15	DDX5	Generic enzyme	PRSS11 (HtrA1)	Generic protease	Unspecified	Transcription regulation	x	DDX5 co-regulates transcription of PRSS11 (HtrA1).	25519903						HTRA1	1	0
16	NCOA3 (pCIP/SRC3)	Generic binding protein	IGF-2	Receptor ligand	Activation	Transcription regulation	x	NCOA3 (pCIP/SRC3) coregulates and activates IGF-2 promoter.	17108143						IGF2	1	0
17	c-Jun/c-Fos	Transcription factor	Elastin	Generic binding protein	Inhibition	Transcription regulation	x	C-Jun/c-Fos can bind to gene Elastin promoter and suppress Elastin expression.	1281483						ELN	1	0
18	Oct-3/4	Transcription factor	CXCL14	Receptor ligand	Unspecified	Transcription regulation	x	Oct-3/4 regulates transcription of BRAK.	19884255						CXCL14	1	0
19	Survivin	Generic binding protein	CDK1 (p34)	Protein kinase	Activation	Binding	x	Survivin can induce activation of Cdk1 via a Cdc25 isoform and downregulation of Survivin leads to multiple mitotic defects and cell death.	20876571	BIRC5			1	0	CDK1			1	0
20	Survivin	Generic binding protein	STAT3	Transcription factor	Inhibition	Binding	x	Acetylated survivin binds to the N-terminal transcriptional activation domain of the STAT3 dimer and represses STAT3 transactivation of target gene promoters.	20826784	BIRC5			1	0
21	ERF	Transcription factor	CDK1 (p34)	Protein kinase	Inhibition	Transcription regulation	x	ERF binds to gene CDK1 (p34) promoter and suppresses CDK1 (p34) expression.	17525531						CDK1			1	0
22	p14ARF	Generic binding protein	FOXM1	Transcription factor	Inhibition	Binding	x	p19ARF (p14ARF) tumor suppressor associates with Foxm1b protein and targets it to the nucleolus inhibiting its transcriptional activity.	15082532	CDKN2A			1	0
23	CDK1 (p34)	Protein kinase	EZH2	Generic enzyme	Inhibition	Phosphorylation	x	CDK1 (p34) phosphorylates and inhibits EZH2.	20935635;21123648;21131960;21135039;21278485;21659531;25348772;25800736;27941792;30022044;32895488;33092789	CDK1			1	0
24	STAT5B	Transcription factor	p16INK4	Generic binding protein	Inhibition	Transcription regulation	x	STAT5B inhibits transcription of p16INK4.	21826656;29200404						CDKN2A			1	0
25	c-Src	Protein kinase	ESR1 (nuclear)	Transcription factor	Unspecified	Phosphorylation	x	c-Src phosphorylates ESR1 (nuclear) and increases its activity.	7539106;10454579;11013076;11032808;11564893;12630920;12736255;14766010;15020686;15140878;15489915;15604093;15784253;16945990;16957778;17283173;17284441;17363140;17400812;17486077;17502350;17627277;17627304;17921256;21127007;22865929;23821363;24051437;24189439;24615515;25706943;26018677;31015428
26	CDC20	Generic binding protein	CDC27	Generic binding protein	Activation	Binding	x	Cdc20 associates with Cdc27 (an APC/C core subunit) and induces activation of anaphase promoting complex	9628895;9637688;9734353;9736712;9811605;12196507;12956947;14561775;15623561;16138013;16479161;17360335;17443180;17443186;17609108;17679094;18059335;18471975;18794143;19098431;19154722;19826003;19861496;19934326;20054826;20212161;20360068;20733055;20951947;21149564;21300909;21335556;21336306;21454660;21525009;21853124;21926987;21937719;22014574;22037211;22045811;22084091;22100920;22152475;22193957…	CDC20			1	0
27	E2F1	Transcription factor	EGFR	Receptor with enzyme activity	Activation	Transcription regulation	x	E2F1 directly activates transcription of EGFR	2141565;8307997;20026813
28	SREBP1 (nuclear)	Transcription factor	SFRP2	Generic binding protein	Activation	Transcription regulation	x	SREBP1 (nuclear) activates transcription of SFRP2.	25971371						SFRP2	1	0
29	CDK1 (p34)	Protein kinase	c-Myc	Transcription factor	Activation	Phosphorylation	x	Association of CDK1 (p34) with c-Myc was identified by tandem affinity purification (TAP) and the mass spectral multidimensional protein identification technology (MudPIT).	1748630;17314511;17570479;18846507;19287963	CDK1			1	0
30	FOXO3A	Transcription factor	Survivin	Generic binding protein	Inhibition	Transcription regulation	x	FOXO3a inhibits transcription of survivin.	19470765;23204226;28415610						BIRC5			1	0
31	MLL1 (HRX)	Transcription factor	SFRP2	Generic binding protein	Unspecified	Transcription regulation	x	MLL1 and CBP associate with Hoxd13, Hoxa10, Twist2 and Sfrp2 promoters in a TDG dependent manner in MEFs.	21278727						SFRP2	1	0
32	DNMT1	Generic enzyme	p14ARF	Generic binding protein	Inhibition	Transcription regulation	x	DNMT1 co-inhibits transcription of p14ARF.	11932749;15723344;17934516;18332107;19656618;19667129;20081831;20398055;22547799;23754744						CDKN2A			1	0
33	DDX5	Generic enzyme	IGF-2	Receptor ligand	Unspecified	Transcription regulation	x	p68 binds to the IGF2/H19 ICR at the maternal allele.	20966046						IGF2	1	0
34	Nek2A	Protein kinase	PP1-cat gamma	Protein phosphatase	Inhibition	Phosphorylation	x	Nek2A was identified as a putative PP1 interacting protein.	10880350;12221103;21382349;23080069;24214971	NEK2			1	0
35	Dsh	Generic binding protein	FRAT1	Generic binding protein	Activation	Binding	x	Dsh and FRAT1 interact and are a part of complex, which also includes Axin, APC and GSK. This complex is important in modulation of GSK activiti in WNT pathway. And FRAT1 ia function as inhibitor of GSK in this complex.	10428961;11584304;12556519;16443747
36	FOXO3A	Transcription factor	p14ARF	Generic binding protein	Activation	Transcription regulation	x	FOXO3A can bind to gene p14ARF promoter and activates p14ARF expression.	17974917						CDKN2A			1	0
37	PRSS11 (HtrA1)	Generic protease	Fibronectin	Receptor ligand	Inhibition	Cleavage	x	HtrA1 cleaved recombinant decorin, fibronectin, and matrix Gla protein.	15206957;16377621;18156628;21326199	HTRA1	1	0
38	MEK1/2	Protein kinase	ERK2 (MAPK1)	Protein kinase	Activation	Phosphorylation	x	MEK1/2 phosphorylates ERK2 (MAPK1) and increases its activity.	7601337;8226933;8626671;8939908;9716183;10330161;10376521;10383381;10385595;10393094;10409722;10417144;10454547;10486268;10504489;10519388;10537140;10564179;10636920;10662600;10683529;10713403;10753509;10763823;10783131;10856236;10861206;10903150;10913625;10915907;10915910;10945503;10961875;10972974;10993883;11030151;11069776;11075818;11127202;11137625;11139384;11145995;11158240;11164710;11171084…
39	p70 S6 kinase1	Protein kinase	p14ARF	Generic binding protein	Inhibition	Phosphorylation	x	p70 S6 kinase1 phosphorylates and inhibits p14ARF.	26240281						CDKN2A			1	0
40	NOTCH2 receptor	Generic receptor	NOTCH2 receptor = NOTCH2(NEXT)	Reaction	Technical	Technical	x
41	E2F4	Transcription factor	Survivin	Generic binding protein	Inhibition	Transcription regulation	x	E2F4 probably regulates transcription of Survivin in one of the tested cell lines (MCF10A, HeLa, GM06990, MCF7, Ntera2).	15271987;17159899;17237765;17671431;17908821;19383908;24096481;26595675;29059406						BIRC5			1	0
42	ING1	Generic binding protein	p16INK4	Generic binding protein	Activation	Transcription regulation	x	ING1a expression substantially increased pl6 level.	18691180						CDKN2A			1	0
43	CDK1 (p34)	Protein kinase	CIC	Transcription factor	Unspecified	Phosphorylation	x	CDK1 (p34) probably phosphorylates CIC.	17570479;20531401	CDK1			1	0
44	UBE2T	Generic enzyme	Ubiquitin	Generic binding protein	Activation	Binding	x	Association of Ubiquitin with UBE2T was detected by using affinity purification and liquid chromatography tandem mass spectrometry (LC-MS/MS) analysis.	12938929;17203973;17550899;17597759;18781797;19111657;21139048;21685936;21965653;24857844;32092106;34739326	UBE2T			1	0
45	CtBP1	Generic binding protein	p16INK4	Generic binding protein	Inhibition	Transcription regulation	x	CtBP repressed the expression of p16 from the CDKN2A gene.	18676825;23303449						CDKN2A			1	0
46	FOXM1	Transcription factor	p16INK4	Generic binding protein	Activation	Transcription regulation	x	FOXM1 activates transcription of p16INK4.	19235838;24213573						CDKN2A			1	0
47	b-Myb	Transcription factor	p16INK4	Generic binding protein	Inhibition	Transcription regulation	x	B-MYB binds to MYB-binding site (MBS) of p16 (INK4alpha) promoter and downregulates p16 ( INK4alpha ) expression.	20734103						CDKN2A			1	0
48	Beta-catenin	Generic binding protein	Collagen XIV	Generic binding protein	Unspecified	Transcription regulation	x	Beta-catenin co-regulates transcription of Collagen XIV.	23505158						COL14A1	1	0
49	ELAVL1 (HuR)	Generic binding protein	p14ARF	Generic binding protein	Inhibition	Binding	x	ELAVL1 (HuR) binds to and inhibits p14ARF.	20498276;22395603;23837869;29416775						CDKN2A			1	0
50	p63	Transcription factor	BCMP84	Generic binding protein	Unspecified	Transcription regulation	x	p63 binds to the gene BCMP84 promoter.	22361592						S100A14			1	0
51	c-Jun	Transcription factor	p16INK4	Generic binding protein	Unspecified	Transcription regulation	x	c-Jun regulates transcription of p16INK4.	30892941						CDKN2A			1	0
52	c-Jun	Transcription factor	p14ARF	Generic binding protein	Unspecified	Transcription regulation	x	c-Jun regulates transcription of p14ARF.	30892941						CDKN2A			1	0
53	Bcl-XL	Generic binding protein	p14ARF	Generic binding protein	Activation	Binding	x	Bcl-XL binds to and activates p14ARF.	25370744						CDKN2A			1	0
54	IBP5	Generic binding protein	IGF-2	Receptor ligand	Inhibition	Binding	x	IGFBP-5 binds with IGF-II and inhibites IGF-II-mediated IGF-I receptor activation dose-dependent.	9497324;10407151;11357059;17885206;17899320						IGF2	1	0
55	p63	Transcription factor	Survivin	Generic binding protein	Inhibition	Transcription regulation	x	p63 inhibits transcription of Survivin.	23583370;27122225;29523849						BIRC5			1	0
56	CDK1 (p34)	Protein kinase	p70 S6 kinase1	Protein kinase	Unspecified	Phosphorylation	x	CDK1 (p34) probably phosphorylates p70 S6 kinase1.	9271440;12586835;17570479;22322096	CDK1			1	0
57	E2F1	Transcription factor	CDK1 (p34)	Protein kinase	Activation	Transcription regulation	x	E2F1 activates transcription of CDK1 (p34) .	1582409;7642525;7929342;8087847;8137237;8524257;8662914;10417394;10454584;10766737;10913163;11799067;11904439;12007404;12088869;12138103;12629169;12760745;12771133;15510213;15831478;16269079;16449500;16596252;16606705;16912189;17108174;17317269;17600109;17707233;17908821;18836037;19223542;19796622;20435884;20559320;20940416;21937878;24096481;24273171;24453336;24742333;25749045;25893635;26024388;2…						CDK1			1	0
58	CDK1 (p34)	Protein kinase	YY1	Transcription factor	Unspecified	Phosphorylation	x	CDK1 (p34) phosphorylates YY1.	25604483	CDK1			1	0
59	E2F1	Transcription factor	p16INK4	Generic binding protein	Activation	Transcription regulation	x	E2F1 can bind to gene p16INK4 promoter.	7729427;8633069;9744267;9774662;10436023;10594028;10594030;10753221;10779331;10914734;11099028;11314038;11491305;11805123;11883935;12000749;12695664;12766778;12902982;15014447;15175242;15838523;16211008;16232321;16713577;16921403;18053230;18414045;19115249;19641316;19763085;20514394;20664976;22076063;22621932;23034180;23826727;24081328;24632684;28825879;32541040						CDKN2A			1	0
60	E2F4	Transcription factor	HPK38	Protein kinase	Unspecified	Transcription regulation	x	E2F4 binds to gene HPK38 promoter and suppresses HPK38 expression.	16144839;17237765;17998272;25106871;26384566						MELK			1	0
61	SP1	Transcription factor	CXCL14	Receptor ligand	Activation	Transcription regulation	x	SP1 transcription factor binds to a GC box upstream of the BRAK transcription start site was necessary for cell density-dependent upregulation of BRAK.	20460740;22382027						CXCL14	1	0
62	I-kB	Generic binding protein	NF-kB p50/p65	Transcription factor	Inhibition	Binding	x	I-kappa-B proteins (I-kB) (NFKBIA or NFKBIB) bind to NF-kB p50/p65 complex and inactivate it by sequestering it in the cytoplasm.	9252183;10894524;11562344;12586443;15053012;16410803;17047224
63	STAT1	Transcription factor	CYP1B1	Generic enzyme	Activation	Transcription regulation	x	STAT1 probably regulates transcription of CYP1B1 in human B-cell lymphoma.	12884367;18277385;20525272;23645984;25315223						CYP1B1	1	0
64	RING2	Generic enzyme	IGF-2	Receptor ligand	Unspecified	Transcription regulation	x	RING2 probably co-regulates transcription of IGF-2 in murine ES cells.	16625203;24687849						IGF2	1	0
65	p300	Generic enzyme	CYP1B1	Generic enzyme	Activation	Transcription regulation	x	Dioxin induced recruitment of AHR and the transcriptional coactivators p300 and PCAF to the CYP1B1 enhancer.	18842620;20631054;21703235;26944194						CYP1B1	1	0
66	CDK1 (p34)	Protein kinase	JMJD2B	Generic enzyme	Activation	Binding	x	CDK1 (p34) binds to and activates JMJD2B.	31776402	CDK1			1	0
67	c-Jun	Transcription factor	CYP1B1	Generic enzyme	Unspecified	Transcription regulation	x	C-Jun can bind to gene CYP1B1 promoter.	12743595;15523052;29467493						CYP1B1	1	0
68	DP1	Transcription factor	CDK1 (p34)	Protein kinase	Unspecified	Transcription regulation	x	DP1 probably regulates transcription of CDK1 (p34) in human B-cell lymphoma.	18277385;20559320;21685383						CDK1			1	0
69	EGFR	Receptor with enzyme activity	PI3K reg class IA (p85)	Generic binding protein	Activation	Binding	x	p85 PI3K interacts with EGFR.	1372091;8264617;10559227;11172806;12101233;12138086;14660604;15044318;16055672;16226704;16273093;16477079;19188185;19935697;21205071;23027125;23064031;29058721;31468695;32493823
70	RING2	Generic enzyme	Collagen XIV	Generic binding protein	Unspecified	Transcription regulation	x	RING2 co-regulates transcription of Collagen XIV.	23271347						COL14A1	1	0
71	SOX2	Transcription factor	Survivin	Generic binding protein	Activation	Transcription regulation	x	Sox2 binds to gene Survivin promoter.	21211035;22469032;23301561						BIRC5			1	0
72	GSK3 beta	Protein kinase	C/EBPbeta	Transcription factor	Unspecified	Phosphorylation	x	GSK-3beta can phosphorylate C/EBPbeta and inhibit/activate its activity depending on tissue.	15985551;16055922;17264204;20110283;21487015;26374165
73	E2F4	Transcription factor	p14ARF	Generic binding protein	Activation	Transcription regulation	x	E2F4 activates transcription of p14ARF.	9774662;11491305;11883935;12000749;12695664;16232321;18414045;24632684						CDKN2A			1	0
74	Bcl-6	Transcription factor	IGF-2	Receptor ligand	Inhibition	Transcription regulation	x	Bcl-6 inhibits transcription of IGF-2.	30566857						IGF2	1	0
75	UBB	Generic binding protein	CDC20	Generic binding protein	Inhibition	Binding	x	UBB binds to and inhibits CDC20.	23643811						CDC20			1	0
76	Rb protein	Generic binding protein	E2F3	Transcription factor	Inhibition	Binding	x	RB interacts predominantly with E2Fs 1, 2, 3 and 4 and inhibits their activity.	8246996;8657117;8832394;10727462;10779361;11027571;11030353;11089964;12459729;12479270;16449662;16827746;17380128;17488475;17608565;18294958;18451867;19249677;19372585;20016602;20100570;20551166;22894933;24901045;27821477;27889452;30711375;31130363
77	FOXM1	Transcription factor	UBE2T	Generic enzyme	Unspecified	Transcription regulation	x	FOXM1 regulates transcription of UBE2T.	32659254						UBE2T			1	0
78	Ubiquitin	Generic binding protein	CDK1 (p34)	Protein kinase	Inhibition	Binding	x	CDK1 (p34) is a ubiquitination substrate.	16196087;17324379;18655026;20395957;22053931;24210823;26503038;29263404;34739326						CDK1			1	0
79	UBE2T	Generic enzyme	Brca1	Generic binding protein	Inhibition	Ubiquitination	x	UBE2T interacted and colocalized with the BRCA1/BRCA1-associated RING domain protein (BARD1) complex. UBE2Tdownre gulates BRCA1 in breast cancer cells.	19887602	UBE2T			1	0
80	SP1	Transcription factor	p14ARF	Generic binding protein	Activation	Transcription regulation	x	Constitutive binding of Sp1 to the overlapping sites contributes to a constitutive expression of the ARF gene in unexposed to 8-chloroadenosine H1299 cells.	9774662;10649433;10753221;10964101;11038348;12538357;12700664;15094066;16397522;17225865;17333389;17906698;18226599;19115249;21232089;21684359;23940569;30646538;31189690						CDKN2A			1	0
81	Rb protein	Generic binding protein	E2F5	Transcription factor	Inhibition	Binding	x	Rb protein phosphorylation is initiated by cyclin D-CDK4/6 and phosphorylated Rb protein is separated from E2F transcription factors which transactivate genes necessary for the G1/S transition and S phase, including cyclin E.	10727462;11484034;16360038;16936740;20100570
82	CDK1 (p34)	Protein kinase	YAP1 (YAp65)	Generic binding protein	Activation	Phosphorylation	x	CDK1 (p34) phosphorylates and activates YAP1 (YAp65).	24101154	CDK1			1	0
83	STAT3	Transcription factor	p16INK4	Generic binding protein	Activation	Transcription regulation	x	STAT3 activates transcription of p16INK4.	18320073;22547799;26198641;27622053;32015100;32474927						CDKN2A			1	0
84	PPAR-gamma	Transcription factor	C/EBPalpha	Transcription factor	Activation	Transcription regulation	x	Binding of PPARgamma to C/EBPalpha gene promoter was determinatedby PET-ChIP in 3T1-L1 cells.	9261165;11024036;11113206;12021203;12086932;14660788;15537655;16709611;17164435;17389706;17468099;17689857;17954559;18039840;18320708;19300518;19376135;21070843;21155050;21282637;21493073;21641391;22120652;22493496;23044841;23108036;23519881;24368734;24583640;24703953;24731470;25047837;25487878;25827822;26206105;26307585;26990658;27777310;27910957;28128331;28278164;28393867;28483914;28527915;2922…
85	SP1	Transcription factor	IGF-2	Receptor ligand	Activation	Transcription regulation	x	SP1 probably regulates gene IGF2 transcription.	8584025;9013771;9925986;11336542;12804776;20065321						IGF2	1	0
86	CDK1 (p34)	Protein kinase	Androgen receptor	Transcription factor	Activation	Phosphorylation	x		9725910;12569365;17043241;17525795;25691442;28062857;29686105;34256096	CDK1			1	0
87	PtdIns(4,5)P2 intracellular anatomical structure	Compound	ATP + PtdIns(4,5)P2 = ADP + PtdIns(3,4,5)P3	Reaction	Technical	Technical	x
88	ATP + PtdIns(4,5)P2 = ADP + PtdIns(3,4,5)P3	Reaction	PtdIns(3,4,5)P3 intracellular anatomical structure	Compound	Technical	Technical	x
89	E2F2	Transcription factor	CDK1 (p34)	Protein kinase	Activation	Transcription regulation	x	PCR analysis of E2F2-immunoprecipitated chromatin from NIH 3T3 cells showed that E2F2 bound to the endogenous Cdc2 promoter.	1582409;7642525;7929342;8137237;8524257;8662914;10913163;11904439;12138103;12760745;15510213;16269079;19066456;20435884;23603666						CDK1			1	0
90	STAT1	Transcription factor	PRSS11 (HtrA1)	Generic protease	Inhibition	Transcription regulation	x	STAT1 probably regulates transcription of PRSS11 in human B-cell lymphoma.	18277385;24907345						HTRA1	1	0
91	CUX1	Transcription factor	PRSS11 (HtrA1)	Generic protease	Unspecified	Transcription regulation	x	CUX1 regulates transcription of PRSS11 (HtrA1).	25519903						HTRA1	1	0
92	14-3-3 beta/alpha	Generic binding protein	BAD	Generic binding protein	Inhibition	Binding	x	14-3-3 function as BAD-binding proteins to dampen its apoptotic activity.	9369453;11697890;12351720;12728252;12871587;12965220;16087293;16169930;16403219;16414187;17058267;17196335;17283395;17329004;17389761;18078454;18078455;18725386;18779656;19915011;20339252;20728221;21708191;22200499;23213312;24162925;26101163;31980649
93	EZH2	Generic enzyme	Collagen XIV	Generic binding protein	Unspecified	Transcription regulation	x	EZH2 co-regulates transcription of Collagen XIV in teratocarcinoma cells.	16751344;32409309						COL14A1	1	0
94	PP1-cat	Protein phosphatase	p14ARF	Generic binding protein	Unspecified	Dephosphorylation	x	PP1-cat dephosphorylates p14ARF.	23308265						CDKN2A			1	0
95	Androgen receptor	Transcription factor	CLSP	Generic binding protein	Unspecified	Transcription regulation	x	Androgen receptor regulates transcription of CLSP.	17721441;33640491						CALML5			1	0
96	c-Myc	Transcription factor	IGF-2	Receptor ligand	Inhibition	Transcription regulation	x	C-Myc can bind to gene IGF-2 promoter and suppress IGF-2 expression.	8584025;16707459;19915707						IGF2	1	0
97	NOTCH1 receptor = NOTCH1 (NEXT)	Reaction	NOTCH1 (NEXT)	Generic binding protein	Technical	Technical	x
98	Casein kinase I	Protein kinase	HPK38	Protein kinase	Unspecified	Phosphorylation	x	Casein kinase I phosphorylates HPK38.	18691976						MELK			1	0
99	p14ARF	Generic binding protein	Tip60	Generic enzyme	Activation	Binding	x	p14ARF binds to and activates Tip60.	16705183;33999432	CDKN2A			1	0
100	CDK1 (p34)	Protein kinase	STAT3	Transcription factor	Inhibition	Phosphorylation	x	CDK1 (p34) phosphorylates STAT3 and decreases its activity.	16669628	CDK1			1	0
101	p14ARF	Generic binding protein	Nucleophosmin	Generic binding protein	Inhibition	Binding	x	ARF binds to nucleophosmin and targets NPM/B23 for degradation.	14636574;14726681;15289458;15897463;15989956;16600663;16679321;16957780;17035234;17535915;18948745;22926011;23034180;24469041;26119940	CDKN2A			1	0
102	CDK1 (p34)	Protein kinase	AML1 (RUNX1)	Transcription factor	Unspecified	Phosphorylation	x	Cdk phosphorylation of RUNX1 reduces HDAC1 affinity.	17015473;18003885;21059642	CDK1			1	0
103	C/EBPbeta	Transcription factor	Elastin	Generic binding protein	Inhibition	Transcription regulation	x	C/EBPbeta inhibits transcription of Elastin .	7578255;12890646;15814588;27651452						ELN	1	0
104	UBE2T	Generic enzyme	UBB	Generic binding protein	Activation	Binding	x	UBE2T binds to and activates UBB.	23441730;33323973	UBE2T			1	0
105	YY1	Transcription factor	Survivin	Generic binding protein	Unspecified	Transcription regulation	x	YY1 regulates transcription of Survivin.	24508259;32899428						BIRC5			1	0
106	E2F4	Transcription factor	Nek2A	Protein kinase	Activation	Transcription regulation	x	Using immunoprecipitation of cross-linked protein-DNA complexes there were shown the binding sites of Nek2A for E2F4.	11799067;16084011;16153702;17237765;17531812;17652178;17908821;17957245;25106871						NEK2			1	0
107	E2F3	Transcription factor	CDK1 (p34)	Protein kinase	Activation	Transcription regulation	x	E2F3 activates transcription of CDK1 (p34) .	1582409;7642525;7929342;8137237;8524257;8662914;10733529;10766737;10913163;11904439;12760745;15510213;15574595;15664192;16269079;17317269;19066456;20435884;23603666;28134624						CDK1			1	0
108	CDK1 (p34)	Protein kinase	CHIP	Generic enzyme	Unspecified	Phosphorylation	x	CDK1 (p34) probably phosphorylates CHIP.	17570479;18779572	CDK1			1	0
109	MLL1 (HRX)	Transcription factor	CYP1B1	Generic enzyme	Unspecified	Transcription regulation	x	MLL1 (HRX) regulates transcription of CYP1B1.	34077726						CYP1B1	1	0
110	EZH2	Generic enzyme	BCMP84	Generic binding protein	Unspecified	Transcription regulation	x	EZH2 co-regulates transcription of BCMP84.	24457600						S100A14			1	0
111	LRP6	Generic receptor	Frizzled	GPCR	Activation	Binding	x	LRP6 extracellular domain co-precipitates Frizzled receptors in the presence of Wnt	12857724;15459103;24412065
112	SFRP2	Generic binding protein	WNT5A	Receptor ligand	Inhibition	Binding	x	PPARgamma protects against vascular calcification by inducing the expression of secreted frizzled-related protein-2, which functions as a Wnt5a antagonist.	23011131;26071893	SFRP2	1	0
113	SOX2	Transcription factor	SFRP2	Generic binding protein	Activation	Transcription regulation	x	SFRP2 5' upstream region has a putative SOX2-binding site.	16153702;19884255;26809499;33207226;33915080						SFRP2	1	0
114	APC/CDC20 complex	Generic enzyme	Ubiquitin	Generic binding protein	Activation	Binding	x	APC/CDC20 complex is a E3 ubiquitin ligase which facilitates the interaction between substrate and E2 enzyme to assemble a multiubiquitin chain on the substrate.	10998601;11739784	CDC20			1	0
115	YY1	Transcription factor	Collagen XIV	Generic binding protein	Unspecified	Transcription regulation	x	YY1 regulates transcription of Collagen XIV.	32409309						COL14A1	1	0
116	HPK38	Protein kinase	SMAD3	Transcription factor	Activation	Phosphorylation	x	MPK38 binds to and phosphorylates Smad 2,3, 4 and 7 proteins. MPK38 stimulates TGF-beta-induced transcription in a kinase-dependent manner.	20659902;23747528;34365141	MELK			1	0
117	p53	Transcription factor	Nek2A	Protein kinase	Inhibition	Transcription regulation	x	P53 binds to gene Nek2A promoter and suppresses Nek2A expression.	11571296;15220520;16798743;24163369						NEK2			1	0
118	p16INK4	Generic binding protein	JNK1(MAPK8)	Protein kinase	Inhibition	Binding	x	p16(INK4a) suppresses the activity of c-Jun N-terminal kinases (JNKs) and it binds to the glycine-rich loop of the N-terminal domain of JNK3. Although p16(INK4a) does not affect the phosphorylation of JNKs, its interaction with JNK inhibits c-Jun phosphorylation induced by UV exposure.	16007099	CDKN2A			1	0
119	SFRP2	Generic binding protein	WNT1	Receptor ligand	Inhibition	Binding	x	COS cells were transfected with vector alone or Sfrp2myc cDNA expression plasmids (gifts from Dr J. Nathans) by lipofectamine (Gibco-BRL). Cell aggregates of these cell lines were used as the source of recombinant WNT1 and SFRP2.	10654605	SFRP2	1	0
120	SOX2	Transcription factor	PRSS11 (HtrA1)	Generic protease	Unspecified	Transcription regulation	x	SOX2 can bind to gene PRSS11 (HtrA1) promoter.	19736564;32510157						HTRA1	1	0
121	p14ARF	Generic binding protein	DDX5	Generic enzyme	Inhibition	Binding	x	p14ARF binds to and inhibits DDX5.	24469041	CDKN2A			1	0
122	ERK1/2	Protein kinase	p70 S6 kinase1	Protein kinase	Activation	Phosphorylation	x	ERK1/2 phosphorylates p70 S6 kinase1 at Thr421/Ser424 and Ser411	10753934;11279232;11872747;12149254;26243391
123	CDC20	Generic binding protein	p21	Generic binding protein	Inhibition	Binding	x	CDC20 physically interacts with p21.	17679094;22045811;23443559;25938542;29666278	CDC20			1	0
124	p63	Transcription factor	CLSP	Generic binding protein	Inhibition	Transcription regulation	x	p63 inhibits transcription of CLSP.	21151771;33038352						CALML5			1	0
125	YAP1 (YAp65)	Generic binding protein	PRSS11 (HtrA1)	Generic protease	Activation	Transcription regulation	x	YAP1 (YAp65) co-activates transcription of PRSS11 (HtrA1).	32409309;32510157;33116297						HTRA1	1	0
126	EZH2	Generic enzyme	CYP1B1	Generic enzyme	Inhibition	Transcription regulation	x	EZH2 co-regulates transcription of CYP1B1 in teratocarcinoma cells.	16751344;24238339;32409309						CYP1B1	1	0
127	14-3-3 zeta/delta	Generic binding protein	BAD	Generic binding protein	Inhibition	Binding	x	14-3-3 zeta/delta binds to BAD and prevents its translocation to mitochondrial membrane.	11410287;11697890;15901741;16603546;17940884;18521936;18640115;19384198;19427857;19667065;19683525;20813501;20936779;21076048;21118500;21383988;21708191;21988832;22371179;23354124;23920124;25266655;31980649
128	CREB1	Transcription factor	CDK1 (p34)	Protein kinase	Unspecified	Transcription regulation	x	Several putative transcription factor binding sites for PEA3, CREB, C/EBP, E box factor, YY1, ATF-like, Spl, and E2F were detected in mouse Cdc2 gene promoter region.	9895127;21900400;26743006;33846571						CDK1			1	0
129	p16INK4	Generic binding protein	RelA (p65 NF-kB subunit)	Transcription factor	Inhibition	Binding	x	p16INK4 binds to and inhibits RelA (p65 NF-kB subunit).	10353611;25331947	CDKN2A			1	0
130	DNMT1	Generic enzyme	IGF-2	Receptor ligand	Inhibition	Transcription regulation	x	DNMT1 coregulates and inhibits IGF-2 promoter.	11932749;21985173						IGF2	1	0
131	E2F4	Transcription factor	UBE2T	Generic enzyme	Unspecified	Transcription regulation	x	Using immunoprecipitation of cross-linked protein-DNA complexes there were shown the binding sites of UBE2T for E2F4.	11799067;17531812;17908821;17957245;21247883;27033104						UBE2T			1	0
132	CDK1 (p34)	Protein kinase	ZNF148	Transcription factor	Unspecified	Phosphorylation	x	CDK1 (p34) phosphorylates ZNF148.	23097065	CDK1			1	0
133	RelA (p65 NF-kB subunit)	Transcription factor	Survivin	Generic binding protein	Activation	Transcription regulation	x	RelA (p65 NF-kB subunit) binds to gene Survivin promoter and activates Survivin expression.	16682409;21506127;21527497;21527635;22706169;25362179;26872379;27122225;27166260;28139689;29518496;29980758;31757943;34773477						BIRC5			1	0
134	p63	Transcription factor	CDK1 (p34)	Protein kinase	Activation	Transcription regulation	x	p63 and p73 bind to and stimulate activity of ADA, POLD2, Cyclin D3, Cdk1 and CDC25c promoters.	19861536;23229819;31826234						CDK1			1	0
135	EZH2	Generic enzyme	PRSS11 (HtrA1)	Generic protease	Unspecified	Transcription regulation	x	EZH2 co-regulates transcription of PRSS11 in teratocarcinoma cells.	16751344;32409309						HTRA1	1	0
136	CDK1 (p34)	Protein kinase	NFIC	Transcription factor	Unspecified	Phosphorylation	x	CDK1 (p34) phosphorylates NFIC.	18846507	CDK1			1	0
137	p14ARF	Generic binding protein	ING1	Generic binding protein	Activation	Binding	x	P14ARF physically interacts with ING1 and increases its activity.	16607280	CDKN2A			1	0
138	MLL1 (HRX)	Transcription factor	Elastin	Generic binding protein	Unspecified	Transcription regulation	x	MLL1 (HRX) co-regulates transcription of Elastin.	25457206						ELN	1	0
139	EZH2	Generic enzyme	p16INK4	Generic binding protein	Inhibition	Transcription regulation	x	EZH2 downregulates transcription of p16INK4 via H3K27 methylation	16751344;17344414;18332116;18393368;19390090;19451218;19462008;19696146;19860841;20368440;20395008;20818389;21572997;21769904;22158708;22290439;22391448;22808153;22873822;23122289;23203812;23236167;23421437;24216481;24457600;24588771;24612037;24810364;24853546;24867641;25153170;25890171;25945838;26499080;26659825;26913601;27036039;27545759;29200404;30575739;31468686;32619406;33761351;34775498						CDKN2A			1	0
140	RBP-J kappa (CBF1)	Transcription factor	Survivin	Generic binding protein	Activation	Transcription regulation	x	ChIP experiments using MDA-MB-231 cells transduced with pAd-NIC revealed that RNA polymerase II and RBP-J were physically associated with the human survivin promoter in vivo at the putative RBP-J binding site at -305.	18593928;20962575;31249304						BIRC5			1	0
141	Survivin	Generic binding protein	IKK-beta	Protein kinase	Activation	Transcription regulation	x	Survivin co-activates transcription of IKK-beta.	26718331	BIRC5			1	0
142	CDC20	Generic binding protein	Mcl-1	Generic binding protein	Inhibition	Binding	x	The degradation of Mcl-1is mediated by Cdc20. Cdc20 interacts with Mcl-1 from both interphase and mitotically arrested cells, indicating that their interaction is independent of mitotic Mcl-1 phosphoryation. . The association of Mcl-1 with Cdc20 is similar to the association between cyclin A and Cdc20.	20526282;32932732	CDC20			1	0
143	SOX2	Transcription factor	CYP1B1	Generic enzyme	Unspecified	Transcription regulation	x	SOX2 regulates transcription of CYP1B1.	19884255						CYP1B1	1	0
144	JNK1(MAPK8)	Protein kinase	CYP1B1	Generic enzyme	Unspecified	Transcription regulation	x	ERa binding at target promoters including CYP1B1 is required for JNK1 recruitment.	22446103						CYP1B1	1	0
145	CREB1	Transcription factor	PRSS11 (HtrA1)	Generic protease	Unspecified	Transcription regulation	x	PRSS11 promoter has a putative CREB1-binding site.	15753290;33846571						HTRA1	1	0
146	CDK1 (p34)	Protein kinase	ATF-7	Transcription factor	Activation	Phosphorylation	x	CDK1 (p34) phosphorylates and activates ATF-7.	25545367;26101806	CDK1			1	0
147	c-Myc	Transcription factor	CDK1 (p34)	Protein kinase	Activation	Transcription regulation	x	c-Myc transcription factor-binding site was identified in Cdc2a promoter.	1748630;14562020;16449500;17314511;18802399;23657834;24096051;24502923;25189530;27250340;27267444;27899639;29512702;31292135;32167787;33125136						CDK1			1	0
148	IRS-2	Generic binding protein	SHP-2	Protein phosphatase	Activation	Binding	x	IRS-2 physically interacts with SHP-2 and increases its activity.	8910607;9886807;15501480;16046480;27876799
149	E2F1	Transcription factor	IGF-2	Receptor ligand	Activation	Transcription regulation	x	IGF-2 promoter has a putative E2F1-binding site.	16606705;19276347;23530192;26475334						IGF2	1	0
150	EGR1	Transcription factor	IGF-2	Receptor ligand	Activation	Transcription regulation	x	EGR1 increases IGF II expression.	8584025;9925986;10606246;11336542;16043101;19276347;29092905;29170465						IGF2	1	0
151	c-Fos	Transcription factor	CYP1B1	Generic enzyme	Unspecified	Transcription regulation	x	C-Fos can bind to gene CYP1B1 promoter.	15523052;29290975						CYP1B1	1	0
152	JMJD2B	Generic enzyme	CYP1B1	Generic enzyme	Activation	Transcription regulation	x	ESR1, JMJD2B and MLL2 occupy ERalpha binding sites of TFF1, XPB1, NRIP1, GREB1, CCND1, EBAG9, CYP1b1, ESR1, CASP7, MYC, CTSD, and PR genes.	21502505						CYP1B1	1	0
153	CDK1 (p34)	Protein kinase	Oct-3/4	Transcription factor	Activation	Binding	x	Cdk1 is an Oct4-associated protein.	21569470;23108051	CDK1			1	0
154	UHRF1	Generic enzyme	p16INK4	Generic binding protein	Inhibition	Transcription regulation	x	ChIP analysis using anti-UHRF1 antibody was performed, and it was shown that endogenous UHRF1 bound to methylated promoters of RAR-beta, FHIT, p14, p16INK4, DAPK and APC genes/.	15361834;22771810;23201574						CDKN2A			1	0
155	p14ARF	Generic binding protein	MTA1	Transcription factor	Inhibition	Binding	x	ARF physically associates with MTA1 and affects its protein stability.	21555589	CDKN2A			1	0
156	TCF7L2 (TCF4)	Transcription factor	TBX3	Transcription factor	Activation	Transcription regulation	x	TCF7L2 (TCF4) can bind to gene TBX3 promoter and activates TBX3 expression.	17283120;23769673;27693749
157	N-Myc	Transcription factor	Survivin	Generic binding protein	Activation	Transcription regulation	x	N-Myc probably regulates transcription of Survivin.	18555785;19796622;22703967;29328367						BIRC5			1	0
158	PHF8	Generic enzyme	CDK1 (p34)	Protein kinase	Activation	Transcription regulation	x	PHF8 co-activates transcription of CDK1 (p34).	20622854;27899639						CDK1			1	0
159	CDK1 (p34)	Protein kinase	ELAVL1 (HuR)	Generic binding protein	Inhibition	Phosphorylation	x	Cdk1 phosphorylates HuR during G2, thereby helping to retain it in the nucleus in association with 14-3-3 and hindering its post-transcriptional function and anti-apoptotic influence.	18234856;18585896;18593881;21315776;23813879	CDK1			1	0
160	b-Myb	Transcription factor	p14ARF	Generic binding protein	Inhibition	Transcription regulation	x	b-Myb inhibits transcription of p14ARF.	20734103						CDKN2A			1	0
161	STAT1	Transcription factor	Elastin	Generic binding protein	Unspecified	Transcription regulation	x	STAT1 regulates transcription of Elastin.	23645984						ELN	1	0
162	ErbB4	Receptor with enzyme activity	PI3K reg class IA (p85)	Generic binding protein	Activation	Phosphorylation	x	ErbB4 physically interacts with and phosphorylates PI3K reg class IA (p85) and enhance its activity.	10353604;12209601;15934939;17715395
163	CDK1 (p34)	Protein kinase	SP1	Transcription factor	Unspecified	Phosphorylation	x	CDK1 (p34) phosphorylates SP1.	18239466;19287963;22266860;25398907;25604483	CDK1			1	0
164	HPK38	Protein kinase	FOXM1	Transcription factor	Activation	Binding	x	HPK38 binds to and activates FOXM1.	23404835	MELK			1	0
165	YY1	Transcription factor	CYP1B1	Generic enzyme	Unspecified	Transcription regulation	x	YY1 regulates transcription of CYP1B1.	32409309						CYP1B1	1	0
166	Nek2A	Protein kinase	HMGA2	Transcription factor	Unspecified	Phosphorylation	x	Nek2 is activated and HMGA2 is phosphorylated in an MAPK-dependent manner.	14668482	NEK2			1	0
167	HPK38	Protein kinase	CDC25B	Protein phosphatase	Inhibition	Binding	x	CDC25B physically interacts with HPK38.	12400006;15908796;17568790	MELK			1	0
168	ELAVL1 (HuR)	Generic binding protein	p16INK4	Generic binding protein	Inhibition	Binding	x	HuR and AUF1 destabilize p16(INK4) mRNA.	20498276;22395603;23837869;29416775						CDKN2A			1	0
169	E2F1	Transcription factor	CYP1B1	Generic enzyme	Unspecified	Transcription regulation	x	CYP1B1 promoter has a putative E2F1-binding site.	16606705;18836037;26681691						CYP1B1	1	0
170	IKK-beta	Protein kinase	p16INK4	Generic binding protein	Inhibition	Phosphorylation	x	IKKbeta specifically binds to P16 and phosphorylates P16 at Ser8.	20152798						CDKN2A			1	0
171	Nek2A	Protein kinase	CDC20	Generic binding protein	Inhibition	Phosphorylation	x	Endogenous Nek2A associats with Cdc20. Deletion of the C-terminal fragment of Nek2A, which includes the leucine zipper and the coiled-coil, did not affect formation of a complex with Cdc20. Cdc20 phosphorylation is mediated by Nek2. Coexpression of Nek2 may therefore inhibit APC/C by facilitating the formation of the Mad2-Cdc20 complex, possibly through phosphorylation of Mad2 and Cdc20.	20034488;23328480;25673878	NEK2			1	0	CDC20			1	0
172	p14ARF	Generic binding protein	RelA (p65 NF-kB subunit)	Transcription factor	Inhibition	Binding	x	p14ARF binds to and inhibits RelA (p65 NF-kB subunit).	10353611	CDKN2A			1	0
173	p300	Generic enzyme	p16INK4	Generic binding protein	Activation	Transcription regulation	x	P300 coregulates p16INK4 promoter activity.	17906698;19269967;19698979;21967847						CDKN2A			1	0
174	MLL1 (HRX)	Transcription factor	p14ARF	Generic binding protein	Activation	Transcription regulation	x	MLL1 (HRX) activates transcription of p14ARF.	18332116;19208841;19462008;19763085						CDKN2A			1	0
175	Ubiquitin	Generic binding protein	p16INK4	Generic binding protein	Inhibition	Binding	x	p16INK4a targetes by the ubiquitin-proteasome system in vivo and its degradation is cell density-dependent.	15254040;33504946						CDKN2A			1	0
176	C/EBPalpha	Transcription factor	p16INK4	Generic binding protein	Inhibition	Transcription regulation	x	C/EBPalpha inhibits transcription of p16INK4.	23833041;24958854;32184225						CDKN2A			1	0
177	Oct-3/4	Transcription factor	SFRP2	Generic binding protein	Unspecified	Transcription regulation	x	SFRP2 5' upstream region has a putative Oct-3/4-binding site.	16153702;19604364;19884255						SFRP2	1	0
178	FOXO3A	Transcription factor	p16INK4	Generic binding protein	Activation	Transcription regulation	x	FOXO3A activates transcription of p16INK4.	17974917;23815557						CDKN2A			1	0
179	p14ARF	Generic binding protein	CtBP1	Generic binding protein	Inhibition	Binding	x	p14ARF binds to and inhibits CtBP1 .	16508011;16600663	CDKN2A			1	0
180	EGR1	Transcription factor	PRSS11 (HtrA1)	Generic protease	Inhibition	Transcription regulation	x	EGR1 inhibits transcription of PRSS11 (HtrA1).	18277385;32324256						HTRA1	1	0
181	EZH2	Generic enzyme	SFRP2	Generic binding protein	Unspecified	Transcription regulation	x	EZH2 co-regulates transcription of SFRP2 in teratocarcinoma cells.	16751344;22144423;24040135;33298462;34617573						SFRP2	1	0
182	PLU-1	Generic enzyme	CLSP	Generic binding protein	Unspecified	Transcription regulation	x	PLU-1 co-regulates transcription of CLSP.	24937458						CALML5			1	0
183	SFRP	Generic binding protein	WNT	Receptor ligand	Inhibition	Binding	x	SFRP binding inhibits WNT signaling activity.	9853965;10523516;11287180;15034581;18452624;18567805;18592156;19109969;21494614;23011131;26071893;29979633	SFRP2	1	0
184	MAML1	Generic binding protein	RBP-J kappa (CBF1)	Transcription factor	Activation	Binding	x	MAML1 physically interacts with RBP-J kappa (CBF1) and converts RBP-J kappa (CBF1) from a transcriptional repressor to an activator	11997524;12509463;16530044;17284587;19470237;19907488;21245387;23022380;26186194;28514442;32075915
185	p14ARF	Generic binding protein	E2F2	Transcription factor	Inhibition	Binding	x	p14ARF interacts with E2F1-3 factors to directly repress their transcriptional activities through forming p14ARF-E2F/partner-DNA super complexes, regardless of E2F protein degradation.	20082327	CDKN2A			1	0
186	UHRF1	Generic enzyme	p14ARF	Generic binding protein	Inhibition	Transcription regulation	x	UHRF1 co-inhibits transcription of p14ARF.	15361834;22771810;23201574						CDKN2A			1	0
187	Bcl-6	Transcription factor	p16INK4	Generic binding protein	Inhibition	Transcription regulation	x	Bcl-6 inhibits transcription of p16INK4.	20498019;23852341						CDKN2A			1	0
188	E2F1	Transcription factor	HPK38	Protein kinase	Activation	Transcription regulation	x	E2F1 binds to gene HPK38 promoter and activates HPK38 expression.	16144839;29212029						MELK			1	0
189	HMGB1	Transcription factor	PRSS11 (HtrA1)	Generic protease	Unspecified	Transcription regulation	x	HMGB1 regulates transcription of PRSS11 (HtrA1).	34166567						HTRA1	1	0
190	p21	Generic binding protein	E2F1	Transcription factor	Inhibition	Binding	x	p21 binds to E2F1 at the proximal region of the Wnt4 promoter. Re-Chip method was used.	8649410;15964998;19409758;20100570;25738367;28802060
191	PAK1	Protein kinase	AKT1	Protein kinase	Activation	Binding	x	PAK1 interacts with Akt and facilitates its membrane translocation.	18931661
192	p63	Transcription factor	CXCL14	Receptor ligand	Activation	Transcription regulation	x	p63 activates transcription of CXCL14.	31576015						CXCL14	1	0
193	Histone H3.1	Generic binding protein	p14ARF	Generic binding protein	Unspecified	Transcription regulation	x	Histone H3.1 co-regulates transcription of p14ARF.	21093383						CDKN2A			1	0
194	C/EBPbeta	Transcription factor	p14ARF	Generic binding protein	Inhibition	Transcription regulation	x	C/EBPbeta inhibits transcription of p14ARF.	18636078;19465598;23940569;32184225						CDKN2A			1	0
195	YY1	Transcription factor	CDK1 (p34)	Protein kinase	Inhibition	Transcription regulation	x	YY1 inhibits transcription of CDK1 (p34).	8910474;9895127;17721549;18277385;28589902;32409309						CDK1			1	0
196	SP1	Transcription factor	Elastin	Generic binding protein	Activation	Transcription regulation	x	Promoter of Elastin contains several SP-1 binding sites. It was shown that SP-1 regulates promoter activity of Elastin.	2064215;2160983;7578255;8910531;10429948;12055073;16899711						ELN	1	0
197	STAT5B	Transcription factor	p14ARF	Generic binding protein	Unspecified	Transcription regulation	x	STAT5B regulates transcription of p14ARF.	29200404						CDKN2A			1	0
198	Aurora-B	Protein kinase	Survivin	Generic binding protein	Activation	Phosphorylation	x	Survivin is phosphorylated by mitotic kinase Aurora-B and this modification is essential for cell division.	11516652;12419797;14610074;16291752;16934447;17099693;17128276;17457057;17681274;18239465;18463090;19357306;21051298;23071152;26906715;32479628;34635673						BIRC5			1	0
199	ZNF148	Transcription factor	p14ARF	Generic binding protein	Inhibition	Transcription regulation	x	ZNF148 inhibits transcription of p14ARF.	19583777;20230874;29212231						CDKN2A			1	0
200	YAP1 (YAp65)	Generic binding protein	SFRP2	Generic binding protein	Unspecified	Transcription regulation	x	YAP1 (YAp65) co-regulates transcription of SFRP2.	33116297						SFRP2	1	0
201	Pin1	Generic enzyme	NOTCH1 receptor	Generic receptor	Activation	Binding	x	Pin1 binds to human Notch1 and enhances Notch1 cleavage through the Ser-Thr-rich (STR) region and N1DeltaE transcriptional activity.	19151708
202	BCMP84	Generic binding protein	ErbB2	Receptor with enzyme activity	Activation	Binding	x	BCMP84 binds to and activates ErbB2.	24285542	S100A14			1	0
203	SFRP2	Generic binding protein	WNT3A	Receptor ligand	Inhibition	Binding	x	Sfrp2 physically binds to Wnt3A and dramatically inhibits the beta-catenin/TCF transcriptional activity.	17462603;19109969;27605451	SFRP2	1	0
204	Vitronectin	Receptor ligand	IGF-2	Receptor ligand	Activation	Binding	x	Vitronectin binds to and activates IGF-2 .	10342887;12810534;15140223						IGF2	1	0
205	Mi-2 beta	Generic binding protein	PRSS11 (HtrA1)	Generic protease	Unspecified	Transcription regulation	x	Mi-2 beta binds to gene HTRA1 promoter.	22139358						HTRA1	1	0
206	p300	Generic enzyme	BCMP84	Generic binding protein	Unspecified	Transcription regulation	x	p300 co-regulates transcription of BCMP84.	27146783						S100A14			1	0
207	APC/CDC20 complex	Generic enzyme	MLL1 (HRX)	Transcription factor	Inhibition	Ubiquitination	x	APC/CDC20 complex covalently modifies MLL1 (HRX) and inhibits it.	17908926;20865010	CDC20			1	0
208	p14ARF	Generic binding protein	HGF receptor (Met)	Receptor with enzyme activity	Activation	Binding	x	p14ARF binds to and activates HGF receptor (Met).	30568225	CDKN2A			1	0
209	EZH2	Generic enzyme	CXCL14	Receptor ligand	Unspecified	Transcription regulation	x	EZH2 co-regulates transcription of BRAK in teratocarcinoma cells.	16751344;24457600						CXCL14	1	0
210	AML1 (RUNX1)	Transcription factor	p14ARF	Generic binding protein	Activation	Transcription regulation	x		12091906;17244680;29052866						CDKN2A			1	0
211	HGF receptor (Met)	Receptor with enzyme activity	CDK1 (p34)	Protein kinase	Unspecified	Phosphorylation	x	CDK1 is a putative substrate of HGF receptor (Met).	21966344						CDK1			1	0
212	AKT(PKB)	Protein kinase	MAD	Transcription factor	Inhibition	Phosphorylation	x	AKT inhibits MAD1-mediated transcription repression by physical interaction with and phosphorylation of MAD1.	19526459
213	Beta-catenin	Generic binding protein	IGF-2	Receptor ligand	Unspecified	Transcription regulation	x	Beta-catenin co-regulates transcription of IGF-2.	23505158						IGF2	1	0
214	PLK1	Protein kinase	UBE2T	Generic enzyme	Unspecified	Phosphorylation	x	UBE2T is a PLK1 substrate.	21857030						UBE2T			1	0
215	PHF8	Generic enzyme	p14ARF	Generic binding protein	Unspecified	Transcription regulation	x	PHF8 binds to the p14ARF promoter.	20622854						CDKN2A			1	0
216	Nucleolin	Generic binding protein	Elastin	Generic binding protein	Activation	Binding	x	Nucleolin binds to and activates Elastin.	30720050						ELN	1	0
217	SFRP2	Generic binding protein	WNT	Receptor ligand	Inhibition	Binding	x	SFRP2 binding inhibits WNT signaling activity.	9853965;10654605;19109969;23011131;26071893	SFRP2	1	0
218	CDK1 (p34)	Protein kinase	TBX3	Transcription factor	Unspecified	Phosphorylation	x	CDK1 (p34) phosphorylates TBX3.	18846507;21149613	CDK1			1	0
219	E2F1	Transcription factor	CDC20	Generic binding protein	Unspecified	Transcription regulation	x	CDC20 promoter has a putative E2F1-binding site.	15362224;16606705;17981789;19796622;24453336;25368385						CDC20			1	0
220	AML1 (RUNX1)	Transcription factor	p16INK4	Generic binding protein	Activation	Transcription regulation	x	AML1 (RUNX1) activates transcription of p16INK4.	12091906;17244680;29052866;31257681						CDKN2A			1	0
221	FOXM1	Transcription factor	Nek2A	Protein kinase	Activation	Transcription regulation	x	FOXM1 activates transcription of Nek2A.	23109430;24109597;26100407;26456572						NEK2			1	0
222	GSK3 beta	Protein kinase	N-Myc	Transcription factor	Inhibition	Phosphorylation	x	GSK3 beta inactivates N-Myc by phosphorylation that leads to N-Myc destabilization and subsequent degradation	14660435;16139224;17570479;24391509
223	NOTCH1 (NICD)	Transcription factor	Survivin	Generic binding protein	Activation	Transcription regulation	x	NOTCH1 (NICD) increases Survivin mRNA expression.	18593928;21555376;28388267;30323195						BIRC5			1	0
224	MLL1 (HRX)	Transcription factor	Survivin	Generic binding protein	Unspecified	Transcription regulation	x	MLL1 (HRX) co-regulates transcription of Survivin.	30885941						BIRC5			1	0
225	p14ARF	Generic binding protein	N-Myc	Transcription factor	Inhibition	Binding	x	P14ARF physically interacts with N-Myc and decreases its activity.	17289033	CDKN2A			1	0
226	NOTCH2 receptor = NOTCH2(NEXT)	Reaction	NOTCH2(NEXT)	Generic binding protein	Technical	Technical	x
227	Beta-catenin	Generic binding protein	CXCL14	Receptor ligand	Activation	Transcription regulation	x	Beta-catenin co-activates transcription of CXCL14.	24651522						CXCL14	1	0
228	HIF1A	Transcription factor	CYP1B1	Generic enzyme	Inhibition	Transcription regulation	x	HIF1A inhibits transcription of CYP1B1.	14645679;25327972;26681691;27015123;29232759						CYP1B1	1	0
229	SFRS1 (SF2)	Generic enzyme	Survivin	Generic binding protein	Activation	Binding	x	SFRS1 (SF2) binds to and activates Survivin.	20682707						BIRC5			1	0
230	Cyclin A	Generic binding protein	p16INK4	Generic binding protein	Unspecified	Transcription regulation	x	Cyclin A co-regulates transcription of p16INK4.	24632684						CDKN2A			1	0
231	DAXX	Generic binding protein	CDC20	Generic binding protein	Inhibition	Binding	x	DAXX binds to and inhibits CDC20.	23239745						CDC20			1	0
232	EGR1	Transcription factor	Survivin	Generic binding protein	Inhibition	Transcription regulation	x	EGR1 can bind to gene Survivin promoter and suppress Survivin expression.	18027854;19767411;19837979;26792742						BIRC5			1	0
233	AML1 (RUNX1)	Transcription factor	SFRP2	Generic binding protein	Activation	Transcription regulation	x	AML1 (RUNX1) activates transcription of SFRP2.	25971371;26275053						SFRP2	1	0
234	E2F2	Transcription factor	Nek2A	Protein kinase	Unspecified	Transcription regulation	x	E2F2 regulates transcription of Nek2A.	24797070						NEK2			1	0
235	CDK1 (p34)	Protein kinase	AKT1	Protein kinase	Activation	Phosphorylation	x	CDK1 (p34) phosphorylates and activates AKT1.	22629392;23990921	CDK1			1	0
236	c-Myc	Transcription factor	CXCL14	Receptor ligand	Unspecified	Transcription regulation	x	c-Myc regulates transcription of CXCL14.	30366908						CXCL14	1	0
237	CDK1 (p34)	Protein kinase	Sirtuin1	Generic enzyme	Activation	Phosphorylation	x	Threonine 530 and serine 540 of SIRT1 are targets for cyclinB/Cdk1, phosphorylation of SIRT1 by cyclinB/Cdk1 is necessary for progression through the cell cycle, apparently by facilitating entry into G2. Cell.	17570479;19107194;27991597	CDK1			1	0
238	14-3-3 beta/alpha	Generic binding protein	FOXO3A	Transcription factor	Inhibition	Binding	x	14-3-3 beta/alpha physically interacts with FOXO3A and decreases its activity.	17389761;17604640;19424579;20562859;21440577;21965295;22402663
239	RelA (p65 NF-kB subunit)	Transcription factor	Elastin	Generic binding protein	Inhibition	Transcription regulation	x	RelA (p65 NF-kB subunit) binds to gene Elastin promoter and suppresses Elastin expression.	12055073						ELN	1	0
240	p14ARF	Generic binding protein	YY1	Transcription factor	Inhibition	Binding	x	P14ARF physically interacts with YY1 and decreases its activity.	15210108	CDKN2A			1	0
241	RelA (p65 NF-kB subunit)	Transcription factor	CDK1 (p34)	Protein kinase	Unspecified	Transcription regulation	x	RelA (p65 NF-kB subunit) regulates transcription of CDK1 (p34).	12088869						CDK1			1	0
242	RBP-J kappa (CBF1)	Transcription factor	Pin1	Generic enzyme	Activation	Transcription regulation	x	CBF1 binds to Pin1 promoter and increases its activity.	19151708;22396495;31249304
243	c-Myc	Transcription factor	Survivin	Generic binding protein	Activation	Transcription regulation	x	C-Myc binds to gene Survivin promoter and activates Survivin expression.	17170079;19079543;19915707;20716114;25026294;25777568;25890196;31965581						BIRC5			1	0
244	WNT3	Receptor ligand	FZD7	GPCR	Activation	Binding	x	A specific Wnt3-FZD7 interaction was observed by co-immunoprecipitation experiments, which suggest that the action of Wnt3 was mediated via FZD7.	18313787;21314951
245	AP-1	Transcription factor	CXCL14	Receptor ligand	Activation	Transcription regulation	x	AP-1 binding-sequence is essential for the regulation of BRAK/CXCL14 gene expression in the cells.	20460740						CXCL14	1	0
246	Nek2A	Protein kinase	PP1-cat alpha	Protein phosphatase	Unspecified	Phosphorylation	x	Nek2A phosphorylates PP1-cat alpha.	23328480;24214971;29863498	NEK2			1	0
247	Nek2A	Protein kinase	Nucleophosmin	Generic binding protein	Unspecified	Phosphorylation	x	Nek2A phosphorylates Nucleophosmin .	15388344;16794633	NEK2			1	0
248	CREB1	Transcription factor	CYP1B1	Generic enzyme	Unspecified	Transcription regulation	x	CREB1 regulates transcription of CYP1B1 .	12859982;15523052;30858141						CYP1B1	1	0
249	CDK1 (p34)	Protein kinase	FOXM1	Transcription factor	Activation	Phosphorylation	x	CDK1 (p34) phosphorylates FOXM1 and increases its transcriptional activity.	15024056;18285455;18393292;18690236;19160488;19737929;23240008	CDK1			1	0
250	CDK1 (p34)	Protein kinase	Ikaros	Transcription factor	Unspecified	Phosphorylation	x	CDK1 (p34) phosphorylates Ikaros.	25604483	CDK1			1	0
251	PKC	Protein kinase	p14ARF	Generic binding protein	Activation	Binding	x	PKC binds to and activates p14ARF.	23308265						CDKN2A			1	0
252	Vitronectin	Receptor ligand	alpha-V/beta-5 integrin	Generic receptor	Activation	Binding	x		10402467;11278271;12297042;15761669;15988761;17403662
253	Cyclin A	Generic binding protein	p14ARF	Generic binding protein	Unspecified	Transcription regulation	x	Cyclin A co-regulates Arf promoter	24632684						CDKN2A			1	0
254	p16INK4	Generic binding protein	HIF1A	Transcription factor	Inhibition	Binding	x	p16INK4 binds to and inhibits HIF1A.	20307196;34285132	CDKN2A			1	0
255	NF-kB	Transcription factor	SFRP2	Generic binding protein	Activation	Transcription regulation	x	NF-kB activates transcription of SFRP2.	26751775;27020607						SFRP2	1	0
256	Ikaros	Transcription factor	p14ARF	Generic binding protein	Activation	Transcription regulation	x	Ikaros activates transcription of p14ARF.	24509509						CDKN2A			1	0
257	HPK38	Protein kinase	EZH2	Generic enzyme	Activation	Binding	x	HPK38 binds to and activates EZH2.	28536141;30674566	MELK			1	0
258	CDK1 (p34)	Protein kinase	ATF-2	Transcription factor	Unspecified	Phosphorylation	x	CDK1 (p34) phosphorylates ATF-2.	25545367	CDK1			1	0
259	ErbB3	Receptor with enzyme activity	PI3K reg class IA (p85)	Generic binding protein	Activation	Binding	x	ErbB3 physically interacts with PI3K reg class IA (p85) and increases its activity.	7556068;7642563;8264617;8732665;9388271;9400997;9677338;10197638;10376522;10535875;10559227;10908564;11694521;12036928;12209601;12571082;12595575;12618754;12651161;12853564;12896906;14711829;15520002;15812817;16055672;16127743;16724053;17473376;18568074;18625725;18803287;19435893;19502802;19760502;20395437;21332945;21386087;25337585;26508629;26714846;31468695
260	CDK1 (p34)	Protein kinase	CREB1	Transcription factor	Inhibition	Phosphorylation	x	CDK1 (p34) phosphorylates and inhibits CREB1 .	8114763;11969286;23814058	CDK1			1	0
261	YY1	Transcription factor	Elastin	Generic binding protein	Unspecified	Transcription regulation	x	YY1 regulates transcription of Elastin.	32409309						ELN	1	0
262	CDK1 (p34)	Protein kinase	Bcl-6	Transcription factor	Unspecified	Phosphorylation	x	CDK1 (p34) phosphorylates Bcl-6.	20531401	CDK1			1	0
263	IRS-2	Generic binding protein	PI3K reg class IA (p85)	Generic binding protein	Activation	Binding	x	IRS-1 and IRS-2 interact with the Src-homology-2 (SH2) domains of the p85 subunit of phosphatidylinositol 3-kinase (PI3K).	1385396;7492780;7744881;8649419;9032279;9139749;9293959;9495335;9565570;9565625;9648831;9651339;9876321;9915848;10331419;10430617;10449437;10543935;10574950;10708418;10722053;10816436;10829031;10868945;10919668;11023522;11054408;11089534;11113206;11359902;11373480;11416032;11535599;11584304;11604226;11709726;11723053;11742412;11779863;11786380;11861505;11916914;11916925;11927387;12067855;12088932…
264	Ubiquitin	Generic binding protein	HPK38	Protein kinase	Inhibition	Binding	x	Ubiquitin binds to and inhibits HPK38.	29700281;34365141;34739326						MELK			1	0
265	C/EBPbeta	Transcription factor	IGF-2	Receptor ligand	Activation	Transcription regulation	x	TCDD may induce Igf2 gene expression through the transactivation of C/EBPbeta.	21270887;21777668						IGF2	1	0
266	Androgen receptor	Transcription factor	p16INK4	Generic binding protein	Activation	Transcription regulation	x	Androgen receptor activates transcription of p16INK4.	16195407;32330514						CDKN2A			1	0
267	LRP6	Generic receptor	GSK3 beta	Protein kinase	Inhibition	Binding	x	LRP6 physically interacts with GSK3 beta and decreases its activity.	16365045;19107203;20627573;27377812
268	PPAR-gamma	Transcription factor	Leptin	Receptor ligand	Activation	Transcription regulation	x	PPAR-gamma interacts with Leptin promoter and stimulates Leptin expression.	8650171;9830009;10381155;10753628;11278270;11959686;17689857;18424589;18501893;19300518;19331671;19434061;19749155;20651683;21397693;21704006;22910418;23086663;23254958;26242871;27545964;29222456;29346772;29845188;29891714;30192654;31423749;32830551
269	ATF-2/c-Jun	Transcription factor	IGF-2	Receptor ligand	Activation	Transcription regulation	x	ATF-2/c-Jun binds to gene IGF-2 promoter and activates IGF-2 expression.	15546613						IGF2	1	0
270	c-Jun/Fra-1	Transcription factor	Elastin	Generic binding protein	Inhibition	Transcription regulation	x	C-Jun/Fra-1 can bind to gene Elastin promoter and suppress Elastin expression.	10559225						ELN	1	0
271	p14ARF	Generic binding protein	RING2	Generic enzyme	Inhibition	Binding	x	ARF stimulates E6-AP-mediated ubiquitination of RING1B.	22910419	CDKN2A			1	0
272	PP1-cat	Protein phosphatase	p16INK4	Generic binding protein	Unspecified	Dephosphorylation	x	PP1-cat dephosphorylates p16INK4.	23308265						CDKN2A			1	0
273	p14ARF	Generic binding protein	DP1	Transcription factor	Inhibition	Binding	x	P14ARF physically interacts with DP1 and decreases its activity.	12446760;16135794	CDKN2A			1	0
274	E2F1	Transcription factor	UBE2T	Generic enzyme	Unspecified	Transcription regulation	x	E2F1 probably regulates transcription of UBE2T in one of the tested cell lines (MCF10A, HeLa, GM06990, MCF7, Ntera2).	16606705;17908821;18347061;19796622;30590042;32826278						UBE2T			1	0
275	NOTCH3 receptor	Generic receptor	NOTCH3 receptor = NOTCH3(NEXT)	Reaction	Technical	Technical	x
276	c-Myc	Transcription factor	CYP1B1	Generic enzyme	Unspecified	Transcription regulation	x	c-Myc probably regulates transcription of CYP1B1 in human B-cell lymphoma.	18277385;31570506						CYP1B1	1	0
277	Survivin	Generic binding protein	Caspase-7	Generic protease	Inhibition	Binding	x	Interaction of Survivin with Caspase-7 was shown by using yeast two-hybrid system method .	9384571;9850056;11024045;11170436;16099987;19575780	BIRC5			1	0
278	NCOA3 (pCIP/SRC3)	Generic binding protein	CYP1B1	Generic enzyme	Activation	Transcription regulation	x	Surprisingly, no increased association of pol II with the CYP1B1 gene was observed.it also is possible that E2-induced CYP1B1 mRNA expression is achieved posttranscriptionally.	15677324;21703235;24299737;27107895						CYP1B1	1	0
279	Insulin receptor	Receptor with enzyme activity	JAK1	Protein kinase	Activation	Binding	x	Insulin receptor physically interacts with JAK1 and increases its activity.	9492017;12456798
280	CDK1 (p34)	Protein kinase	NCOA3 (pCIP/SRC3)	Generic binding protein	Unspecified	Phosphorylation	x	AIB1 is phosphorylated at entry to M phase by Cdk1/cyclin B.	22163316;33420368	CDK1			1	0
281	MTA1	Transcription factor	p16INK4	Generic binding protein	Activation	Transcription regulation	x	MTA1 co-activates transcription of p16INK4.	21555589						CDKN2A			1	0
282	p53	Transcription factor	FAM83D	Protein	Activation	Transcription regulation	x	p53 activates transcription of FAM83D.	23651856						FAM83D			1	0
283	p53	Transcription factor	CDC20	Generic binding protein	Inhibition	Transcription regulation	x	CDC20 is p53-suppressive gene.	16798743;17873905;19273532;22802528;30037856						CDC20			1	0
284	p130	Generic binding protein	E2F1	Transcription factor	Inhibition	Binding	x	E2F1 was identificated as p130 target gene by chromatin immunoprecipitation, gel mobility shift and Northern blot analysis .	7892279;8660916;9192872;10208422;10766737;12096339;12118073;12401786;14576826;16479154;18604173;20016602;22473992;22475873;22985930;28987387;31130363
285	Ikaros	Transcription factor	p16INK4	Generic binding protein	Activation	Transcription regulation	x	Ikaros activates transcription of p16INK4.	24509509						CDKN2A			1	0
286	Frizzled	GPCR	DVL-3	Generic binding protein	Activation	Binding	x	WNT binding to frizzled receptor recruits DVL-3 to the receptor complex	18077588;20006983;30125555
287	CDC20	Generic binding protein	SOX2	Transcription factor	Inhibition	Binding	x	CDC20 binds to and inhibits SOX2.	26074073	CDC20			1	0
288	MMP-2	Metalloprotease	Elastin	Generic binding protein	Inhibition	Cleavage	x		2269296;8626782;9759652;9818170;15000152;16442099;16951049;17182928						ELN	1	0
289	C/EBPalpha	Transcription factor	IGF-2	Receptor ligand	Activation	Transcription regulation	x	C/EBPalpha probably regulates gene IGF2 transcription.	1620607;9925986;12606546						IGF2	1	0
290	JunB	Transcription factor	p14ARF	Generic binding protein	Activation	Transcription regulation	x	JunB activates transcription of p14ARF.	10856241;10918184;14668816;18226189;34469740						CDKN2A			1	0
291	CDK1 (p34)	Protein kinase	p300	Generic enzyme	Inhibition	Phosphorylation	x	CDK1 (p34) phosphorylates and inhibits p300.	24530506	CDK1			1	0
292	CDK1 (p34)	Protein kinase	C/EBPbeta	Transcription factor	Activation	Phosphorylation	x	CDK1 (p34) phosphorylates and activates C/EBPbeta.	15314150	CDK1			1	0
293	FRAT1	Generic binding protein	GSK3 beta	Protein kinase	Inhibition	Binding	x	FRAT1 inhibits GSK3 beta, because its binding promote GSK3 phosphorylation.	10481074;12095675;14572648;16082208;16552619;22064483
294	Mcl-1	Generic binding protein	CDK1 (p34)	Protein kinase	Inhibition	Binding	x	A proteolytic fragment snMcl-1 interacts with the cell-cycle-regulatory protein Cdk1 in the nucleus, and Cdk1 bound to snMcl-1 was found to have a lower kinase activity.	15554878;22378300						CDK1			1	0
295	E2F1	Transcription factor	b-Myb	Transcription factor	Activation	Transcription regulation	x	PCR analysis of E2F1-immunoprecipitated chromatin from NIH 3T3 cells showed that E2F1 bound to the endogenous b-Myb promoter.	7642110;7642525;8334989;8621601;10454584;10766737;10913163;11709154;12147683;12629508;12748276;15362224;16299810;18624722;19796622;20026813;20498378;21367750;24828495;27094710
296	CDK1 (p34)	Protein kinase	AKT(PKB)	Protein kinase	Unspecified	Phosphorylation	x	CDK1 (p34) phosphorylates AKT(PKB).	33727226	CDK1			1	0
297	b-Myb	Transcription factor	CDK1 (p34)	Protein kinase	Activation	Transcription regulation	x	B-Myb as long as its deletion mutant M14 (delta 509-628 aa) can trans-activate CDK1 gene.	15510213;17098733;17159899;17671431;18548008;18624722;21900400;24515894;28427077						CDK1			1	0
298	p300	Generic enzyme	p14ARF	Generic binding protein	Activation	Transcription regulation	x	p300 co-activates transcription of p14ARF.	17906698;19269967;19698979;21967847						CDKN2A			1	0
299	PI3K reg class IA (p85)	Generic binding protein	PI3K cat class IA (p110-alpha)	Lipid kinase	Activation	Binding	x	PI3K reg class IA (p85) binds to PI3K cat class IA (p110-alpha) increasing the kinase activity.	9113989;11588033;18403485;18780892;19033389;24903091;27863432;28176758;30300952
300	NF-kB p50/p65	Transcription factor	Survivin	Generic binding protein	Activation	Transcription regulation	x	NF-kB p50/p65 binds to gene Survivin promoter and activates Survivin expression.	16785236;20816704						BIRC5			1	0
301	E2F1	Transcription factor	Nek2A	Protein kinase	Activation	Transcription regulation	x	E2F1 probably regulates transcription of Nek2A in one of the tested cell lines (MCF10A, HeLa, GM06990, MCF7, Ntera2).	16606705;17908821;19087242;24797070						NEK2			1	0
302	CDK1 (p34)	Protein kinase	PP1-cat	Protein phosphatase	Inhibition	Phosphorylation	x	CDK1 (p34) phosphorylates and inhibits PP1-cat .	9122166;14724321;15509695	CDK1			1	0
303	Rb protein	Generic binding protein	p14ARF	Generic binding protein	Inhibition	Transcription regulation	x	Rb protein co-inhibits transcription of p14ARF.	17210787						CDKN2A			1	0
304	EZH2	Generic enzyme	IGF-2	Receptor ligand	Inhibition	Transcription regulation	x	EZH2 co-regulates transcription of IGF-2 in teratocarcinoma cells.	16751344;17133344;19026780;20064376;22482732;24457600;31914400						IGF2	1	0
305	MLL1 (HRX)	Transcription factor	p16INK4	Generic binding protein	Activation	Transcription regulation	x	MLL1 (HRX) activates transcription of p16INK4.	18332116;19208841;19462008;19763085;24216481						CDKN2A			1	0
306	IRS-1	Generic binding protein	PI3K reg class IA (p85)	Generic binding protein	Activation	Binding	x	IRS-1 and IRS-2 interact with the Src-homology-2 (SH2) domains of the p85 subunit of phosphatidylinositol 3-kinase (PI3K).	1332046;1385396;7479761;7534300;7543144;7559552;7575404;7691886;7691892;7983060;8010944;8175658;8194523;8382701;8385105;8626583;8647870;8649419;8706703;8853442;9032279;9049478;9082023;9139749;9242642;9291837;9293959;9325314;9388205;9410892;9522110;9545345;9565570;9565625;9651339;9737973;9753293;9794462;9844629;9876321;9915848;9920907;10092867;10187855;10188734;10191258;10331419;10333541;10373517;…
307	PHF8	Generic enzyme	p16INK4	Generic binding protein	Unspecified	Transcription regulation	x	PHF8 co-regulates transcription of p16INK4.	20622854						CDKN2A			1	0
308	CDC20	Generic binding protein	CDC16	Generic binding protein	Activation	Binding	x	CDC20 binds to and activates CDC16.	9628895;18997788;20360068;20733055;23007648;23443559;27114510;30405130	CDC20			1	0
309	EGFR	Receptor with enzyme activity	ESR1 (nuclear)	Transcription factor	Activation	Phosphorylation	x	EGF promoted acute phosphorylation of serine and tyrosine residues in ER, and a direct interaction between ER and EGFR after treatment with EGF was found. The cross-communication between EGFR and ER appears to promote significant stimulation of cell proliferation.	11887937;17283173;17284441;17616457;26079946
310	YY1	Transcription factor	IGF-2	Receptor ligand	Inhibition	Transcription regulation	x	YY1 and Pc2 bind to promoter regions of genes encoding insulin/IGF signaling proteins such as IGF2, IRS1, IRS2, and AKT2 after chronic treatment with rapamycin.	22482732						IGF2	1	0
311	CDK1 (p34)	Protein kinase	RUNX2	Transcription factor	Activation	Phosphorylation	x	CDK1 (p34) phosphorylates and activates RUNX2 .	16407259;17171635	CDK1			1	0
312	GSK3 beta	Protein kinase	c-Myc	Transcription factor	Inhibition	Phosphorylation	x	GSK3 beta phosphorylates the transcription factor c-Myc at Thr58, which targets c-Myc protein for ubiquitylation and subsequent proteolytic destruction.	8247524;11018017;11877389;15467447;16247449;16855632;17113388;17570479;18426604;20713710;22307329;22389469;22461507;25893605;31679823;32482868;32640193;33038488;33568357
313	FAM83D	Protein	Casein kinase I alpha	Protein kinase	Inhibition	Binding	x	FAM83D binds to and inhibits Casein kinase I alpha.	28514442;29789297;31338967;32092437	FAM83D			1	0
314	AP-1	Transcription factor	CYP1B1	Generic enzyme	Unspecified	Transcription regulation	x	AP-1 regulates transcription of CYP1B1.	29467493						CYP1B1	1	0
315	Bcl-6	Transcription factor	p14ARF	Generic binding protein	Inhibition	Transcription regulation	x	Bcl-6 inhibits transcription of p14ARF.	20498019;23852341						CDKN2A			1	0
316	E2F3	Transcription factor	p16INK4	Generic binding protein	Unspecified	Transcription regulation	x	E2F3 regulates transcription of p16INK4.	9774662;11883935;12000749;12695664;15175242;16232321;16340309;16869767;16921403;18076574						CDKN2A			1	0
317	Cyclin A2	Generic binding protein	CDK1 (p34)	Protein kinase	Activation	Binding	x	Interaction of purified Cyclin A2 with CDK1 (p34) was shown by liquid-chromatography mass spectrometry and directed functional perturbation studies using RNA interference.	1833185;4502709;8226784;8423786;8463339;9053846;9371520;10848585;10924145;12152065;12853968;14743216;15674323;16007079;17344473;17679094;19483727;19592082;20360068;21816347;21829545;21900495;23602568;24302728;24831015;25664647;26186194;28514442;29930204;30674583;31822694;34644583						CDK1			1	0
318	p14ARF	Generic binding protein	SLUG	Transcription factor	Activation	Binding	x	p14ARF binds to and activates SLUG.	24910389	CDKN2A			1	0
319	RING2	Generic enzyme	CDK1 (p34)	Protein kinase	Inhibition	Transcription regulation	x	RING2 co-inhibits transcription of CDK1 (p34).	24457600;25533466						CDK1			1	0
320	Ubiquitin	Generic binding protein	p14ARF	Generic binding protein	Inhibition	Binding	x	Ubiquitin physically interacts with p14ARF and decreases its activity.	15289458;21200153;23462994;23743150;24769896						CDKN2A			1	0
321	Survivin	Generic binding protein	Caspase-3	Generic protease	Inhibition	Binding	x	Interaction of Survivin with Caspase-3 was shown by using yeast two-hybrid system method .	9384571;9850056;11024045;11170436;16099987;17505517;19575780;22638909;26832409	BIRC5			1	0
322	PLU-1	Generic enzyme	p16INK4	Generic binding protein	Unspecified	Transcription regulation	x	Interaction of PLU-1 with CDKN2A enhancer was demonstrated by chip-on-chip analysis and further confirmed by RT-PCR.	17973255;24937458						CDKN2A			1	0
323	PRC1 complex	Generic enzyme	p16INK4	Generic binding protein	Inhibition	Transcription regulation	x	The member of PRC1 complex downregulates Ink4a expression	9923679;10728991;14574365;15029199;15914357;16921403;17151361;17210787;17344414;17651940;18039844;18275833;18332116;19208841;19462008;20551323;20600931;20661663;20818389;20865010;21197464						CDKN2A			1	0
324	Rb protein	Generic binding protein	Elastin	Generic binding protein	Unspecified	Transcription regulation	x	Rb protein co-regulates transcription of Elastin.	8910531						ELN	1	0
325	EZH2	Generic enzyme	CDK1 (p34)	Protein kinase	Unspecified	Transcription regulation	x	EZH2 co-regulates transcription of CDK1 (p34).	32409309						CDK1			1	0
326	CDK1 (p34)	Protein kinase	HIF1A	Transcription factor	Activation	Phosphorylation	x	CDK1 (p34) phosphorylates and activates HIF1A.	24189531;25071185;34686682	CDK1			1	0
327	p14ARF	Generic binding protein	SP1	Transcription factor	Activation	Binding	x	p14ARF binds to and activates SP1.	24163379	CDKN2A			1	0
328	APC/CDC20 complex	Generic enzyme	E2F1	Transcription factor	Inhibition	Ubiquitination	x	APC/C(Cdc20) specifically targets E2F1 for degradation in early mitosis.	20948288	CDC20			1	0
329	STAT3	Transcription factor	p14ARF	Generic binding protein	Activation	Transcription regulation	x	STAT3 activates transcription of p14ARF.	22547799;26198641;27622053						CDKN2A			1	0
330	Histone H3.1	Generic binding protein	p16INK4	Generic binding protein	Unspecified	Transcription regulation	x	Histone H3.1 co-regulates transcription of p16INK4.	21093383						CDKN2A			1	0
331	c-Raf-1	Protein kinase	MEK1/2	Protein kinase	Activation	Phosphorylation	x	c-Raf-1 phosphorylates and activates MEK1/2.	1326789;7565670;10742305;10925300;11264247;11948406;15866172;18556463;19058874;19258520;20562518;22182854;29343524;31227505
332	AML1 (RUNX1)	Transcription factor	IGF-2	Receptor ligand	Unspecified	Transcription regulation	x	AML1 (RUNX1) regulates transcription of IGF-2.	30500954						IGF2	1	0
333	FOXM1	Transcription factor	CDK1 (p34)	Protein kinase	Activation	Transcription regulation	x	FOXM1 activates transcription of CDK1 (p34).	23109430;25889361;26100407;27477901;28416635;29472532;30546054;30865895;32513952;34203295;34209301						CDK1			1	0
334	RUNX2	Transcription factor	Elastin	Generic binding protein	Unspecified	Transcription regulation	x	RUNX2 regulates transcription of Elastin.	27651452						ELN	1	0
335	Cyclin A1	Generic binding protein	CDK1 (p34)	Protein kinase	Activation	Binding	x	Human Cyclin A1 associates with CDK1 to form active kinase complex.	1628647;4502611;7799941;8463339;8565853;15489899;16007189;16009130;16799873;19056339						CDK1			1	0
336	Sirtuin1	Generic enzyme	SFRP2	Generic binding protein	Inhibition	Transcription regulation	x	SIRT1 is involved in epigenetic silencing of DNA-hypermethylated tumor suppressor genes in cancer cells, including secreted frizzled-related protein SFRP2, which is frequently epigenetically inactivated during colon and breast cancer progression, and contribute to aberrant activation of Wnt signaling. SIRT1 inhibition causes SFRP2 re-expression without changing promoter DNA hypermethylation.	16596166						SFRP2	1	0
337	p53	Transcription factor	p16INK4	Generic binding protein	Unspecified	Transcription regulation	x	p53 regulates transcription of p16INK4.	10541552;15838523;21170034;21447739;21765468;22396451;24334679;26078718;26302407;26959115;27466285;30479019;31611375;32025000;33526781;34103468;34339841						CDKN2A			1	0
338	Bcl-XL	Generic binding protein	p16INK4	Generic binding protein	Activation	Binding	x	Bcl-XL binds to and activates p16INK4.	25370744						CDKN2A			1	0
339	GSK3 beta	Protein kinase	E2F1	Transcription factor	Inhibition	Phosphorylation	x	GSK3 beta can promote the ubiquitation of E2F1 via physical interaction and thus inhibit its transcription activity in a kinase activity independent manner.	17050006;18367454;20447425;24615569
340	YAP1 (YAp65)	Generic binding protein	Elastin	Generic binding protein	Unspecified	Transcription regulation	x	YAP1 (YAp65) co-regulates transcription of Elastin.	32409309;33116297						ELN	1	0
341	RING2	Generic enzyme	p16INK4	Generic binding protein	Inhibition	Transcription regulation	x	RING1b binds Lnk4a promoter.	17210787;18039844;18076574;18836456;23271347;24091011;24457600;24485159;25660273;29874594;32332108						CDKN2A			1	0
342	Collagen II	Generic binding protein	alpha-2/beta-1 integrin	Generic receptor	Activation	Binding	x		11121411;12297042;12676353;15761669;15890231;16357324
343	APC/CDC20 complex	Generic enzyme	Cyclin A2	Generic binding protein	Inhibition	Ubiquitination	x	APC/CDC20 complex ubiquitinates and inhibits Cyclin A2.	24302728	CDC20			1	0
344	CtBP2	Generic binding protein	p16INK4	Generic binding protein	Inhibition	Transcription regulation	x	CtBP2 repressed the expression of p16 from the CDKN2A gene.	18676825						CDKN2A			1	0
345	NFIC	Transcription factor	PRSS11 (HtrA1)	Generic protease	Unspecified	Transcription regulation	x	NFIC probably regulates transcription of PRSS11 in human B-cell lymphoma.	18277385;25519903						HTRA1	1	0
346	SOX2	Transcription factor	p14ARF	Generic binding protein	Inhibition	Transcription regulation	x	SOX2 inhibits transcription of p14ARF.	20489730;24909994;32575737						CDKN2A			1	0
347	p53	Transcription factor	p14ARF	Generic binding protein	Unspecified	Transcription regulation	x	p53 regulates transcription of p14ARF.	10541552;15838523;17277230;21170034;21447739;22396451;23287532;24293653;24334679;26302407;26959115;27466285;30107044;31611375;32025000;33526781;34339841						CDKN2A			1	0
348	c-Myc	Transcription factor	CDC20	Generic binding protein	Activation	Transcription regulation	x	c-Myc activates transcription of CDC20.	18277385;19030024;29622465						CDC20			1	0
349	EZH2	Generic enzyme	Survivin	Generic binding protein	Unspecified	Transcription regulation	x	EZH2 co-regulates transcription of Survivin.	30885941						BIRC5			1	0
350	AKT(PKB)	Protein kinase	Beta-catenin	Generic binding protein	Activation	Phosphorylation	x	Akt phosphorylates beta-catenin, which results in 14-3-3 zeta binding and stabilization of beta-catenin.	15492215;17287208;17881495;19850036;32811805;32860047
351	STAT1	Transcription factor	Survivin	Generic binding protein	Activation	Transcription regulation	x	STAT1 activates the transcription of Survivin.	17983808;21124930						BIRC5			1	0
352	WNT	Receptor ligand	LRP6	Generic receptor	Activation	Binding	x	WNT ligands binds to LRP6, that is a co-receptor within canonical WNT signaling.	12897152;12900447;15084453
353	PI3K cat class IA	Lipid kinase	ATP + PtdIns(4,5)P2 = ADP + PtdIns(3,4,5)P3	Reaction	Activation	Catalysis	x	PI3K cat class IA phosphorylates phosphoinositides at the 3-hydroxyl group of the inositol ring to generate a second messenger phosphatidylinositol 3,4,5-trisphosphate.	9182708;9192891;9514948;9830063;10187762;11395417;11687500;12461771;16088939;16990793
354	SP1	Transcription factor	p16INK4	Generic binding protein	Activation	Transcription regulation	x	SP1 binds and activates p16 (ink4a) promoter.	9774662;10649433;10753221;10964101;11038348;12538357;12700664;15094066;16397522;17225865;17333389;17906698;18226599;19115249;21232089;21684359;23940569;30646538;31189690						CDKN2A			1	0
355	C/EBPbeta	Transcription factor	p16INK4	Generic binding protein	Inhibition	Transcription regulation	x	C/EBPbeta inhibits transcription of p16INK4.	18636078;19465598;23940569;32184225						CDKN2A			1	0
356	PLU-1	Generic enzyme	UBE2T	Generic enzyme	Unspecified	Transcription regulation	x	PLU-1 having intragenic binding site probably regulates UBE2T gene transcription.	21448134						UBE2T			1	0
357	N-Myc	Transcription factor	CDC20	Generic binding protein	Unspecified	Transcription regulation	x	N-Myc probably regulates transcription of CDC20.	18555785;19796622						CDC20			1	0
358	CDK1 (p34)	Protein kinase	UHRF1	Generic enzyme	Inhibition	Phosphorylation	x	UHRF1 in mitotic cells and consistently S652 can be phosphorylated by the M phase-specific kinase CDK1-cyclin B in vitro.	22411829	CDK1			1	0
359	RelA (p65 NF-kB subunit)	Transcription factor	PRSS11 (HtrA1)	Generic protease	Activation	Transcription regulation	x	RelA (p65 NF-kB subunit) probably regulates transcription of PRSS11 in human B-cell lymphoma.	18277385;23982886						HTRA1	1	0
360	YAP1 (YAp65)	Generic binding protein	Collagen XIV	Generic binding protein	Unspecified	Transcription regulation	x	YAP1 (YAp65) co-regulates transcription of Collagen XIV.	33116297						COL14A1	1	0
361	DDX5	Generic enzyme	CDC20	Generic binding protein	Activation	Transcription regulation	x	DDX5 co-activates transcription of CDC20.	31015574						CDC20			1	0
362	CDK1 (p34)	Protein kinase	HPK38	Protein kinase	Unspecified	Phosphorylation	x	CDK1 (p34) probably binds to HPK38 in human B-cell lymphoma.	18277385;18691976	CDK1			1	0	MELK			1	0
363	NUMB	Generic binding protein	NOTCH1 (NICD)	Transcription factor	Inhibition	Binding	x	Numb recruits components of the ubiquitination machinery to the Notch receptor thereby facilitating Notch1 ubiquitination at the membrane, which in turn promotes degradation of the intracellular domain circumventing its nuclear translocation and downstream activation of Notch1 target genes.	8755477;12682059;21356309;21557937;21841793;22553175;34667161
364	STAT3	Transcription factor	IGF-2	Receptor ligand	Activation	Transcription regulation	x	STAT3 activates transcription of IGF-2.	26465273;29758070;33526924						IGF2	1	0
365	C/EBPalpha	Transcription factor	p14ARF	Generic binding protein	Inhibition	Transcription regulation	x	C/EBPalpha inhibits transcription of p14ARF.	23833041;24958854;32184225						CDKN2A			1	0
366	CDK1 (p34)	Protein kinase	C/EBPalpha	Transcription factor	Activation	Phosphorylation	x	cdc2 phosphorylates C/EBP-alpha at S193 and, under normal conditions, increases its growth inhibitory activity.	20516642;22797303	CDK1			1	0
367	NOTCH3 (3ICD)	Generic binding protein	Pin1	Generic enzyme	Activation	Transcription regulation	x	Pin1 is a direct target of NOTCH3 (3ICD). Notch 3 increases Pin1 luc reporter activity.	22396495
368	Nek2A	Protein kinase	SFRS1 (SF2)	Generic enzyme	Unspecified	Phosphorylation	x	Nek2A phosphorylates SFRS1 (SF2).	24369428	NEK2			1	0
369	Androgen receptor	Transcription factor	PRSS11 (HtrA1)	Generic protease	Unspecified	Transcription regulation	x	Androgen receptor binds to gene PRSS11 promoter.	19668381						HTRA1	1	0
370	CHIP	Generic enzyme	p16INK4	Generic binding protein	Inhibition	Binding	x	CHIP binds to and inhibits p16INK4.	27793846						CDKN2A			1	0
371	CDC20	Generic binding protein	Cyclin A2	Generic binding protein	Inhibition	Binding	x	Cdc20 binds directly to the N terminus of Cyclin A. Cdc20 and the cyclin-dependent kinase cofactor, Cks, are required for Cyclin A destruction	10679238;17679094;18471975;19098431;19483727;20733051;20733055;21816347;23007648;26186194;28514442	CDC20			1	0
372	p21	Generic binding protein	Survivin	Generic binding protein	Inhibition	Transcription regulation	x	p21 represses mitotic genes AURKA, AURKB, BIRC5, BUB1, BUB3, CDC25C, CCNE2 and WEE1.	10796883;22662213						BIRC5			1	0
373	FOXM1	Transcription factor	Survivin	Generic binding protein	Activation	Transcription regulation	x	FOXM1 binds to Survivin promoter and activates Survivin expression.	16314512;19737929;20332230;22359343;22513242;24823640;25528634;26316295;26404623;29290032;29311118;29423068;29733296;33311446;33947848						BIRC5			1	0
374	PRSS11 (HtrA1)	Generic protease	IBP5	Generic binding protein	Inhibition	Cleavage	x	PRSS11 cleaves on IBP5 and inhibits its activity.	15534875;21326199	HTRA1	1	0
375	c-Myc	Transcription factor	p14ARF	Generic binding protein	Activation	Transcription regulation	x	p14ARF promoter has a putative c-Myc-binding site.	9694806;10541554;11865060;15735755;17411336;19966300;20308430;23342141;27889560;30753823;32040550;34759377						CDKN2A			1	0
376	SOX2	Transcription factor	CXCL14	Receptor ligand	Unspecified	Transcription regulation	x	SOX2 regulates transcription of CXCL14.	24120664						CXCL14	1	0
377	TDG	Generic enzyme	SFRP2	Generic binding protein	Activation	Transcription regulation	x	TDG can bind to SFRP2 gene promoter to maintain its activity.	21278727;22920184						SFRP2	1	0
378	SP1	Transcription factor	Survivin	Generic binding protein	Activation	Transcription regulation	x	The TATA-less, GC-rich promoter contains 7 putative binding sites for Sp1, two of which (one at position -148 to -153, the other at position -127 to -140) are essential in regulating basal survivin promoter activity. Not only Sp1 but also Sp3 can activate the survivin promoter.	10397257;10567210;10978521;12727897;15294091;16462771;17124180;17350596;17876054;17949450;18377872;18654640;19120021;19439469;20488920;20651742;20660371;21093004;21241418;21376104;21433308;22155142;23254909;23583370;24622324;25018047;25777568;25890196;26510776;27122225;28095864;29416649;30115673;31866378						BIRC5			1	0
379	PKC	Protein kinase	p16INK4	Generic binding protein	Activation	Binding	x	PKC binds to and activates p16INK4.	23308265						CDKN2A			1	0
380	CDK1 (p34)	Protein kinase	JunB	Transcription factor	Inhibition	Phosphorylation	x	CDK1 (p34) phosphorylates and inhibits JunB.	15883646	CDK1			1	0
381	MEK1/2	Protein kinase	ERK1 (MAPK3)	Protein kinase	Activation	Phosphorylation	x	MEK1/2 phosphorylates ERK1 (MAPK3) and increases its activity.	7557021;8226933;8388392;8626767;9182538;10330161;10376521;10383381;10385595;10393094;10409722;10417144;10454547;10486268;10504489;10519388;10537140;10564179;10617113;10636920;10662600;10683529;10713403;10753509;10783131;10856236;10861206;10903150;10915907;10915910;10961875;10972974;10993883;11030151;11069776;11075818;11127202;11137625;11139384;11145995;11158240;11185956;11207311;11222496;11223915…
382	APC/CDC20 complex	Generic enzyme	Cyclin B1	Generic binding protein	Inhibition	Ubiquitination	x	Human cytomegalovirus inactivates ubiquitination of Cyclin B1 by anaphase promoting complex/cyclosome (APC/C).	15623561;16138013;22193957	CDC20			1	0
383	CDK1 (p34)	Protein kinase	p73	Transcription factor	Activation	Phosphorylation	x	CDK1 (p34) phosphorylates p73 and increases its activity.	12676926;15985436;21779517	CDK1			1	0
384	XIAP	Generic binding protein	Survivin	Generic binding protein	Inhibition	Ubiquitination	x	XIAP has been reported to induce the downregulation of another IAP family member, Survivin, by a mechanism requiring the associated factor,XAF1, and an intact XIAP RING.	15218035;17613533;19590513;22672900						BIRC5			1	0
385	p14ARF	Generic binding protein	E2F3	Transcription factor	Inhibition	Binding	x	p14ARF interacts with E2F1-3 factors to directly repress their transcriptional activities through forming p14ARF-E2F/partner-DNA super complexes, regardless of E2F protein degradation.	20082327	CDKN2A			1	0
386	SMAD3	Transcription factor	p16INK4	Generic binding protein	Activation	Transcription regulation	x	SMAD3 co-activates transcription of p16INK4.	18552838;18655107;19366876;32167224						CDKN2A			1	0
387	XRCC1	Generic binding protein	SFRP2	Generic binding protein	Unspecified	Transcription regulation	x	XRCC1 and APE1 associate with Hoxd13, Hoxa10 and Sfrp2 promoters in a TDG dependent manner in MEFs.	21278727						SFRP2	1	0
388	Beta-catenin	Generic binding protein	p14ARF	Generic binding protein	Inhibition	Transcription regulation	x	Beta-catenin co-inhibits transcription of p14ARF.	16858682;18006687;18951899;20858269;33767160						CDKN2A			1	0
389	E2F3	Transcription factor	IGF-2	Receptor ligand	Activation	Transcription regulation	x	E2F3 activates transcription of IGF-2.	23530192						IGF2	1	0
390	CDK1 (p34)	Protein kinase	SOX2	Transcription factor	Unspecified	Phosphorylation	x	CDK1 (p34) phosphorylates SOX2.	26139602;30297536	CDK1			1	0
391	Leptin receptor	Generic receptor	c-Src	Protein kinase	Activation	Binding	x	Stimulation of CACs with leptin increased the amount of ObR and alphavbeta5 that could be coimmunoprecipitated with Src kinase. leptin-induced Src kinase activation was downstream of ObR and JAK2.	19910644
392	EGFR	Receptor with enzyme activity	b-Myb	Transcription factor	Activation	Transcription regulation	x	EGFR coregulates and activates b-Myb promoter.	16299810;20473332;22430206
393	CDK1 (p34)	Protein kinase	Rb protein	Generic binding protein	Inhibition	Phosphorylation	x	cdc2 binds to pRb and phosphorylates it.	1756735;7794807;8626527;9053846;9258347;9315635;9635861;12361598;12429924;16007189;17459720;17689131;19056339;19900192;24248602;27991597;29941930;30971822	CDK1			1	0
394	PRSS11 (HtrA1)	Generic protease	Vitronectin	Receptor ligand	Unspecified	Cleavage	x	HTRA1 cleaves RPE secreted proteins involved in regulation of the complement pathway (clusterin, vitronectin and fibromodulin) and of amyloid deposition (clusterin, alpha 2 macroglobulin and ADAM9) as well as some cell surface proteins including talin-1 , fascin and chloride intracellular channel protein 1.	20207970;21326199	HTRA1	1	0
395	p300	Generic enzyme	IGF-2	Receptor ligand	Activation	Transcription regulation	x	p300 co-activates transcription of IGF-2.	26045980;34009269						IGF2	1	0
396	Nek2A	Protein kinase	Beta-catenin	Generic binding protein	Activation	Phosphorylation	x	Beta-Catenin binds to and is phosphorylated by Nek2 in vitro and in vivo.	18086858;23328480;24501426;30968157	NEK2			1	0
397	Beta-catenin	Generic binding protein	p16INK4	Generic binding protein	Inhibition	Transcription regulation	x	Activated beta-catenin directly represses the expression of p16INK4a through an evolutionarily conserved Lef/Tcf site in its promoter.	16858682;18006687;18951899;20858269;33767160						CDKN2A			1	0
398	STAT3	Transcription factor	Elastin	Generic binding protein	Unspecified	Transcription regulation	x	STAT3 regulates transcription of Elastin.	27651452						ELN	1	0
399	E2F2	Transcription factor	p16INK4	Generic binding protein	Activation	Transcription regulation	x	E2F2 activates transcription of p16INK4.	9774662;11491305;11883935;12000749;12695664;16232321						CDKN2A			1	0
400	NRF2	Transcription factor	Collagen XIV	Generic binding protein	Unspecified	Transcription regulation	x	Collagen XIV is a possible transcriptional target of NRF2.	20460467						COL14A1	1	0
401	CDK2	Protein kinase	HPK38	Protein kinase	Unspecified	Phosphorylation	x	CDK2 probably binds to HPK38 in human B-cell lymphoma.	18277385;18691976						MELK			1	0
402	c-Jun	Transcription factor	HPK38	Protein kinase	Activation	Binding	x	c-Jun binds to and activates HPK38.	23339114						MELK			1	0
403	EZH2	Generic enzyme	p14ARF	Generic binding protein	Inhibition	Transcription regulation	x	EZH2 downregulates p14arf expression.	16751344;17344414;18332116;18393368;19390090;19451218;19462008;19696146;19860841;20368440;20395008;20818389;21572997;21769904;22158708;22391448;22808153;22873822;23203812;23236167;23421437;24457600;24588771;24612037;24867641;25153170;25890171;25945838;26499080;26659825;26913601;27036039;27545759;29200404;30575739;31468686;32619406;33761351;34775498						CDKN2A			1	0
404	E2F5	Transcription factor	CDK1 (p34)	Protein kinase	Unspecified	Transcription regulation	x	E2F5 bound to the endogenous Cdc2 promoter.	1582409;7642525;7929342;8137237;8524257;8662914;10913163;12760745;16269079;20435884;21685383						CDK1			1	0
405	Mi-2 beta	Generic binding protein	SFRP2	Generic binding protein	Inhibition	Transcription regulation	x	Mi-2 beta co-inhibits transcription of SFRP2.	23708667						SFRP2	1	0
406	CIC	Transcription factor	CYP1B1	Generic enzyme	Unspecified	Transcription regulation	x	CIC regulates transcription of CYP1B1.	28939681						CYP1B1	1	0
407	Androgen receptor	Transcription factor	CYP1B1	Generic enzyme	Unspecified	Transcription regulation	x	Using the MNI algorithm, we identified CYP1B1 as AR downstream target gene in the AR pathway.	17299418						CYP1B1	1	0
408	MDM2	Generic enzyme	NUMB	Generic binding protein	Inhibition	Ubiquitination	x	MDM2 ubiquitinates NUMB and targets it to degradation.	9632782;12646252;16678796;18172499;22337874;23252402
409	IGF-2	Receptor ligand	Insulin receptor	Receptor with enzyme activity	Activation	Binding	x	IGF-2 binds to receptor Insulin receptor and stimulates its activity.	9722981;10655627;14710358;15205474;15936977;17325037;19165858;21410323;26760116;29608283;30040480;31765403	IGF2	1	0
410	DNMT1	Generic enzyme	p16INK4	Generic binding protein	Inhibition	Transcription regulation	x	DNMT1 coregulates and inhibits p16INK4 promoter.	11932749;15723344;17140695;17934516;18332107;19656618;19667129;20081831;20398055;22547799;23754744;24623306						CDKN2A			1	0
411	14-3-3 zeta/delta	Generic binding protein	FOXO3A	Transcription factor	Inhibition	Binding	x	Phosphorylation of FKHRL1(FOXO3A) at T32 and S253 promotes FKHRL1 binding to the zeta isoform of 14-3-3. It may be important for retaining the phosphorylated form of FKHRL1 in the cytoplasm and inhibiting FKHRL1 ability to activate transcription.	10102273;15860415;16423457;16697662;21440577;21621563;28036259
412	PLU-1	Generic enzyme	Collagen XIV	Generic binding protein	Unspecified	Transcription regulation	x	PLU-1 having intragenic binding site probably regulates Collagen XIV gene transcription.	21448134						COL14A1	1	0
413	RING2	Generic enzyme	CYP1B1	Generic enzyme	Unspecified	Transcription regulation	x	RING2 probably co-regulates transcription of CYP1B1 in murine ES cells.	16625203;24687849						CYP1B1	1	0
414	APC/CDC20 complex	Generic enzyme	PHF8	Generic enzyme	Inhibition	Ubiquitination	x	APC/CDC20 complex ubiquitinates and inhibits PHF8.	23979597	CDC20			1	0
415	Nucleophosmin	Generic binding protein	p16INK4	Generic binding protein	Activation	Binding	x	Nucleophosmin binds to and activates p16INK4.	17968318;25370744						CDKN2A			1	0
416	STAT3	Transcription factor	BCMP84	Generic binding protein	Inhibition	Transcription regulation	x	STAT3 can bind to gene BCMP84 promoter.	18927629;19616846;24069219						S100A14			1	0
417	p63	Transcription factor	p16INK4	Generic binding protein	Inhibition	Transcription regulation	x	p63 inhibits transcription of p16INK4.	19340300;19494829						CDKN2A			1	0
418	Cyclin B	Generic binding protein	CDK1 (p34)	Protein kinase	Activation	Binding	x	CDK1 (p34) interacts with its catalytic partner, cyclin B, and becomes kinase active.	1483352;8918882;9438421;10362260;10454565;10935617;12152065;12390876;15206942;15577895;15935619;16914727;21592546;22836368;24260076;34224728						CDK1			1	0
419	EZH2	Generic enzyme	Elastin	Generic binding protein	Unspecified	Transcription regulation	x	EZH2 co-regulates transcription of Elastin.	32409309						ELN	1	0
420	CDK1 (p34)	Protein kinase	Bcl-XL	Generic binding protein	Inhibition	Phosphorylation	x	CDK1/cyclin B catalyzes mitotic arrest-induced Bcl-xL/Bcl-2 phosphorylation.	19917720;21840391;29391599	CDK1			1	0
421	PI3K reg class IA (p85-alpha)	Generic binding protein	PI3K cat class IA (p110-alpha)	Lipid kinase	Activation	Binding	x	P-85 causes the activation of PI3 kinase by binding to the catalytic p110 subunit.	7820549;7929193;8139567;8313896;9192891;9819398;10358930;10860857;11027274;11526404;11707267;11784871;15102471;15135396;15218037;15377662;15542063;15713620;16043515;16187290;16724053;17131382;17168735;17475214;18421086;18449193;19176357;19337377;19509421;19805105;20009532;20018188;20231295;20431300;20713702;21478295;21827948;22924958;23086038;23583404;23604317;24039875;24367658;24885555;25757764;…
422	CDK1 (p34)	Protein kinase	DNMT1	Generic enzyme	Activation	Phosphorylation	x	CDK1 (p34) phosphorylates and activates DNMT1.	21565170	CDK1			1	0
423	NOTCH3 receptor = NOTCH3(NEXT)	Reaction	NOTCH3(NEXT)	Generic binding protein	Technical	Technical	x
424	DNMT1	Generic enzyme	SFRP2	Generic binding protein	Unspecified	Transcription regulation	x	DNMT1 co-regulates transcription of SFRP2.	23708667						SFRP2	1	0
425	CDK1 (p34)	Protein kinase	SREBP1 (nuclear)	Transcription factor	Activation	Phosphorylation	x	Cdk1 coimmunoprecipitated with SREPB1 Cdk1 phosphoryltes SREBP1.	16880739	CDK1			1	0
426	CDC20	Generic binding protein	Anaphase-promoting complex (APC)	Generic enzyme	Activation	Binding	x	CDC20 binds to and activates Anaphase-promoting complex (APC).	23007648	CDC20			1	0
427	FOXM1	Transcription factor	p14ARF	Generic binding protein	Activation	Transcription regulation	x	FOXM1 activates transcription of p14ARF.	24213573						CDKN2A			1	0
428	RelA (p65 NF-kB subunit)	Transcription factor	CDC20	Generic binding protein	Activation	Transcription regulation	x	RelA (p65 NF-kB subunit) activates transcription of CDC20.	25362179						CDC20			1	0
429	ZNF148	Transcription factor	p16INK4	Generic binding protein	Inhibition	Transcription regulation	x	HDAC3 was recruited to the p16(INK4a) promoter by ZBP-89 through an epigenetic mechanism involving histone acetylation modification.	19583777;20230874;29212231						CDKN2A			1	0
430	YY1	Transcription factor	PRSS11 (HtrA1)	Generic protease	Unspecified	Transcription regulation	x	YY1 regulates transcription of PRSS11 (HtrA1).	32409309						HTRA1	1	0
431	NOTCH1(NEXT) = NOTCH1(NICD)	Reaction	NOTCH1 (NICD)	Transcription factor	Technical	Technical	x
432	PPARGC1 (PGC1-alpha)	Generic binding protein	PPAR-gamma	Transcription factor	Activation	Binding	x	PPARGC1 (PGC1-alpha) physically interacts with PPAR-gamma and increases its activity.	9529258;10529898;10558993;10707952;10766252;11875072;12502716;12507421;12522104;12705865;12730351;14636573;14729567;15687259;16314690;17018837;17108241;17167472;17167475;17276355;17306620;17372612;17468099;18391175;18655773;18680712;19596656;19762685;19773550;20814433;20814439;22464285;24970682;25182532;25608649;29309760;31422874
433	p14ARF	Generic binding protein	EGR1	Transcription factor	Activation	Transcription regulation	x	EGR1 interacts with ARF.	19057511;21187408;23277542	CDKN2A			1	0
434	N-Myc	Transcription factor	HPK38	Protein kinase	Activation	Transcription regulation	x	N-Myc activates transcription of HPK38.	29416794						MELK			1	0
435	STAT3	Transcription factor	Survivin	Generic binding protein	Activation	Transcription regulation	x	Stat3 directly activates transcription of Survivin.	13678425;15184887;15582129;16278387;16397018;16490172;16529541;17311011;17463090;17487394;17533050;17549413;17566705;17934481;17949450;18075512;18200666;18242580;18829527;18939995;19185844;19284568;19360334;19383849;19414409;19496189;19744341;19823036;19880237;19937797;20069389;20072652;20546860;21174186;21481788;21503893;21521803;21827581;21900397;22402588;22624714;22662257;22743617;22760497;229…						BIRC5			1	0
436	c-Myc	Transcription factor	Nek2A	Protein kinase	Activation	Transcription regulation	x	c-Myc binds to gene Nek2A promoter.	19030024;19079543;22623531;28086949						NEK2			1	0
437	CDK1 (p34)	Protein kinase	ING1	Generic binding protein	Activation	Phosphorylation	x	CDK1 (p34) phosphorylates ING1 and increases its activity.	17585055	CDK1			1	0
438	p14ARF	Generic binding protein	NRF2	Transcription factor	Inhibition	Binding	x	p14ARF binds to and inhibits NRF2.	28985506	CDKN2A			1	0
439	E2F3	Transcription factor	Nek2A	Protein kinase	Activation	Transcription regulation	x	E2F3 activates transcription of Nek2A.	24797070						NEK2			1	0
440	Rb protein	Generic binding protein	p16INK4	Generic binding protein	Inhibition	Transcription regulation	x	Rb protein coregulates and inhibits p16INK4 promoter.	17210787						CDKN2A			1	0
441	p14ARF	Generic binding protein	p63	Transcription factor	Inhibition	Binding	x	p14ARF inhibits p63 transcriptional activity.	15367673	CDKN2A			1	0
442	YY1	Transcription factor	UBE2T	Generic enzyme	Unspecified	Transcription regulation	x	YY1 regulates transcription of UBE2T.	32409309						UBE2T			1	0
443	ING1	Generic binding protein	p14ARF	Generic binding protein	Activation	Transcription regulation	x	ING1 co-activates transcription of p14ARF.	18691180						CDKN2A			1	0
444	Androgen receptor	Transcription factor	p14ARF	Generic binding protein	Activation	Transcription regulation	x	Androgen receptor activates transcription of p14ARF.	16195407;32330514						CDKN2A			1	0
445	IGF-1 receptor	Receptor with enzyme activity	JAK1	Protein kinase	Activation	Binding	x	IGF-1 receptor physically interacts with JAK1 and increases its activity.	9492017;21966344
446	NFIC	Transcription factor	Elastin	Generic binding protein	Activation	Transcription regulation	x	NFIC binds to gene Elastin promoter and activates Elastin expression.	10429948						ELN	1	0
447	SOX2	Transcription factor	CLSP	Generic binding protein	Unspecified	Transcription regulation	x	SOX2 regulates transcription of CLSP.	33915080						CALML5			1	0
448	p14ARF	Generic binding protein	CtBP2	Generic binding protein	Inhibition	Binding	x	p14ARF binds to and inhibits CtBP2 .	16508011;16600663	CDKN2A			1	0
449	Caspase-7	Generic protease	Elastin	Generic binding protein	Inhibition	Cleavage	x	Caspase-7 cleaves on Elastin and inhibits its activity.	16123172						ELN	1	0
450	AKT1	Protein kinase	UBE2T	Generic enzyme	Unspecified	Phosphorylation	x	AKT1 phosphorylates UBE2T.	24869485						UBE2T			1	0
451	TCF7L2 (TCF4)	Transcription factor	Survivin	Generic binding protein	Activation	Transcription regulation	x	TCF4 activates Survivin transcription.	11751382;15782138;19131553;20331626;22232078;25890196;30279231;31120140						BIRC5			1	0
452	LRP6	Generic receptor	Axin	Generic binding protein	Inhibition	Binding	x	LRP6 binds to Axin and induces its protein degradation.	12897152;14731402;16341016;16341017;18362152;18509060;21606194
453	RUNX2	Transcription factor	PRSS11 (HtrA1)	Generic protease	Inhibition	Transcription regulation	x	RUNX2 inhibits transcription of PRSS11 (HtrA1).	21307122;25519903;32324256						HTRA1	1	0
454	Insulin receptor	Receptor with enzyme activity	JAK2	Protein kinase	Activation	Binding	x	JAK2 co-precipitates with insulin receptor.	8703019;8912646;9492017;12456798
455	p16INK4	Generic binding protein	SP1	Transcription factor	Inhibition	Binding	x	P16INK4 physically interacts with SP1 and decreases its activity.	16575904;24163379	CDKN2A			1	0
456	Beta-catenin	Generic binding protein	CDK1 (p34)	Protein kinase	Unspecified	Transcription regulation	x	Beta-catenin co-regulates transcription of CDK1 (p34).	23505158						CDK1			1	0
457	CDK7	Protein kinase	CDK1 (p34)	Protein kinase	Unspecified	Phosphorylation	x	CDK7 phosphorylates CDK1 (p34).	7929589;8550604						CDK1			1	0
458	CDC20	Generic binding protein	Cyclin B1	Generic binding protein	Inhibition	Binding	x	Cdc20 interacts with Cyclin B1, but complexes between cyclin B1 and APC/CCdc20 depend on APC3, not Cdc20	10799291;11562349;12956947;14701726;15916961;17360335;19820702;19826003;20080579;20383333;20733055;21816347;22193957;23007861;23091007;23239745;23288039;23979597;25161877;25306923	CDC20			1	0
459	PI3K cat class IA (p110-alpha)	Lipid kinase	ATP + PtdIns(4,5)P2 = ADP + PtdIns(3,4,5)P3	Reaction	Activation	Catalysis	x	PI3K cat class IA (p110-alpha) phosphorylates phosphoinositides at the 3-hydroxyl group of the inositol ring to generate a second messenger phosphatidylinositol 3,4,5-trisphosphate.	7713498;9043658;9182708;9192891;9514948;9830063;10586892;16724053;17035995
460	CDK1 (p34)	Protein kinase	PHF8	Generic enzyme	Unspecified	Phosphorylation	x	CDK1 (p34) phosphorylates PHF8.	20622854;23518351	CDK1			1	0
461	SMAD3	Transcription factor	p14ARF	Generic binding protein	Activation	Transcription regulation	x	SMAD3 co-activates transcription of p14ARF.	18552838;18655107;32167224						CDKN2A			1	0
462	HPK38	Protein kinase	DAXX	Generic binding protein	Unspecified	Phosphorylation	x	HPK38 phosphorylates DAXX.	34365141	MELK			1	0
463	EZH2	Generic enzyme	UBE2T	Generic enzyme	Unspecified	Transcription regulation	x	EZH2 co-regulates transcription of UBE2T.	32409309						UBE2T			1	0
464	ATF-7	Transcription factor	p16INK4	Generic binding protein	Inhibition	Transcription regulation	x	ATF-7 inhibits transcription of p16INK4.	31294895						CDKN2A			1	0
465	E2F5	Transcription factor	Survivin	Generic binding protein	Unspecified	Transcription regulation	x	E2F5 regulates transcription of Survivin.	15271987						BIRC5			1	0
466	PLU-1	Generic enzyme	p14ARF	Generic binding protein	Unspecified	Transcription regulation	x	Interaction of PLU-1 with CDKN2A enhancer was demonstrated by chip-on-chip analysis and further confirmed by RT-PCR.	17973255;24937458						CDKN2A			1	0
467	p14ARF	Generic binding protein	Bcl-XL	Generic binding protein	Inhibition	Binding	x	ARF Binds to bcl-xl and Inhibits beclin/Bcl-xl complex formation.	19049976	CDKN2A			1	0
468	PRSS11 (HtrA1)	Generic protease	FGF8	Receptor ligand	Inhibition	Cleavage	x	PRSS11 (HtrA1) cleaves and inhibits FGF8.	22949504	HTRA1	1	0
469	HIF1A	Transcription factor	Survivin	Generic binding protein	Activation	Transcription regulation	x	HIF-1A overexpression significantly activated survivin expression.	18704463;19245702;20564420;20977428;21433308;21472255;21567203;21950556;22214699;22925504;22966206;23087365;23467940;23732337;23839513;24022164;24508259;25051115;26393789;26702149;29670184;30981500						BIRC5			1	0
470	NOTCH1 (NEXT)	Generic binding protein	NOTCH1(NEXT) = NOTCH1(NICD)	Reaction	Technical	Technical	x
471	CDK1 (p34)	Protein kinase	XRCC1	Generic binding protein	Unspecified	Phosphorylation	x	CDK1 (p34) phosphorylates XRCC1.	23097065	CDK1			1	0
472	WNT3A	Receptor ligand	FZD2	GPCR	Activation	Binding	x	WNT3A increases FZD2 mRNA expression.	18505824;18929644;19910923;21340743;23401003;25605717;29748286
473	Oct-3/4	Transcription factor	PRSS11 (HtrA1)	Generic protease	Unspecified	Transcription regulation	x	Oct-3/4 regulates transcription of PRSS11 (HtrA1).	32510157						HTRA1	1	0
474	c-Myc	Transcription factor	p16INK4	Generic binding protein	Unspecified	Transcription regulation	x	c-Myc regulates transcription of p16INK4.	9694806;10541554;15735755;17411336;19966300;23342141;27889560;28007786;32040550;34759377						CDKN2A			1	0
475	b-Myb	Transcription factor	CDC20	Generic binding protein	Activation	Transcription regulation	x	b-Myb activates transcription of CDC20.	31216474;32294305						CDC20			1	0
476	SOX2	Transcription factor	CDK1 (p34)	Protein kinase	Activation	Transcription regulation	x	SOX2 activates transcription of CDK1 (p34).	16153702;16846370;19884255;23667531;26809499;32575737						CDK1			1	0
477	Bcl-XL	Generic binding protein	CDK1 (p34)	Protein kinase	Inhibition	Binding	x	Bcl-XL binds to and inhibits CDK1 (p34).	17369848;22617334						CDK1			1	0
478	CDK1 (p34)	Protein kinase	c-Jun	Transcription factor	Unspecified	Phosphorylation	x	c-Jun has been phosphorylated by CDK1	1328860;8341696	CDK1			1	0
479	CDC20	Generic binding protein	PHF8	Generic enzyme	Inhibition	Binding	x	CDC20 binds to and inhibits PHF8.	23979597	CDC20			1	0
480	HIF-1	Transcription factor	Survivin	Generic binding protein	Activation	Transcription regulation	x	HIF-1 can bind to gene Survivin promoter and activates Survivin expression.	16847054;19136624						BIRC5			1	0
481	CDK1 (p34)	Protein kinase	PP1-cat alpha	Protein phosphatase	Activation	Phosphorylation	x	Association of CDK1 (p34) with PP1-cat alpha was shown by co-immunoprecipitation.	17274640;18234856;19900192;23954627;26029996	CDK1			1	0
482	Brca1	Generic binding protein	CYP1B1	Generic enzyme	Activation	Transcription regulation	x	Brca1 is a co-activator of CYP1B1 transcription.	16567799						CYP1B1	1	0
483	HMGA2	Transcription factor	SMIM6	Protein	Unspecified	Transcription regulation	x	HMGA2 co-regulates transcription of SMIM6.	33452460						ELN	1	0
484	Beta-catenin	Generic binding protein	Survivin	Generic binding protein	Activation	Transcription regulation	x	Beta-catenin coregulates and activates Survivin promoter.	15782138;18400052;18422699;21308863;21963849;23245941;25482131;30279231;30885941;30924167;33767160						BIRC5			1	0
485	PRSS11 (HtrA1)	Generic protease	Jagged1	Receptor ligand	Inhibition	Binding	x	PRSS11 (HtrA1) binds to and inhibits Jagged1.	29713059	HTRA1	1	0
486	SOX2	Transcription factor	p16INK4	Generic binding protein	Inhibition	Transcription regulation	x	SOX2 inhibits transcription of p16INK4.	20489730;21927024;24909994;32575737						CDKN2A			1	0
487	Caspase-3	Generic protease	Elastin	Generic binding protein	Inhibition	Cleavage	x	Caspase-3 cleaves and inhibits Elastin .	12655297;16123172						ELN	1	0
488	CDK1 (p34)	Protein kinase	Mi-2 beta	Generic binding protein	Unspecified	Phosphorylation	x	CDK1 (p34) phosphorylates Mi-2 beta.	19651622	CDK1			1	0
489	Tip60	Generic enzyme	CDK1 (p34)	Protein kinase	Activation	Transcription regulation	x	MRG15 is acting in a HAT complex involving Tip60 to modify chromatin via acetylation of histone H4 at the cdc2 promoter to activate transcription.	12468530;21324423						CDK1			1	0
490	CDK1 (p34)	Protein kinase	HMGB1	Transcription factor	Unspecified	Phosphorylation	x	Phosphorylation of the mammalian HMG-I by cdc2 kinase provides an effective mechanism for the regulation of HMG-I function.	2013279;10617144	CDK1			1	0
491	PRSS11 (HtrA1)	Generic protease	Collagen II	Generic binding protein	Unspecified	Cleavage	x	PRSS11 physically interacts with Collagen II.	15101818;21326199	HTRA1	1	0
492	APC/hCDH1 complex	Generic enzyme	HPK38	Protein kinase	Inhibition	Ubiquitination	x	APC/hCDH1 complex covalently modifies HPK38 and inhibits it.	17376772						MELK			1	0
493	CHIP	Generic enzyme	p14ARF	Generic binding protein	Inhibition	Binding	x	CHIP binds to and inhibits p14ARF.	27793846						CDKN2A			1	0
494	ING1	Generic binding protein	Survivin	Generic binding protein	Unspecified	Transcription regulation	x	ING1 co-regulates transcription of Survivin.	24656132						BIRC5			1	0
495	Oct-3/4	Transcription factor	UBE2T	Generic enzyme	Unspecified	Transcription regulation	x	Oct-3/4 probably regulates transcription of UBE2T.	18555785;19796622;19884255						UBE2T			1	0
496	CDK1 (p34)	Protein kinase	Nucleophosmin	Generic binding protein	Activation	Phosphorylation	x	Nucleophosmin was identified as putitative Cdk1-Cyclin B substrate by highly specific, covalent capture-and-release methodology developed for rapid purification of tagged peptides derived from labeled substrate proteins.	2178776;11278991;12058066;14670079;16912078;17570479;18234856;18779572;21060948;26536659	CDK1			1	0
497	FGF8	Receptor ligand	FGFR3	Receptor with enzyme activity	Activation	Binding	x	FGF8 activates FGFR3 receptor	8663044;10574949;15748888;16597617;19621416
498	IRS-2	Generic binding protein	PI3K reg class IA (p85-alpha)	Generic binding protein	Activation	Binding	x	IRS-2 interacts with PI3K p85 subunit.	8910607;9334184;9421369;9852124;9886807;10428812;10535444;10688912;10733921;10781824;10839189;11027274;11078455;11193829;11287365;11739098;11756339;12020945;12107746;12663230;12765939;12850284;12897373;12960006;12960377;15292987;15494611;15685168;15821749;16877964;17068137;17968425;17988211;19176357;19416712;19467247;19561084;20430890;21098738;21325637;23124190;23439647;23775122;24811175;25596284…
499	STAT1	Transcription factor	c-Myc	Transcription factor	Unspecified	Transcription regulation	x	Phosphorylated Stat1 binds c-myc promoter and inhibits c-myc expression in response to IFN-gamma. However, Stat1 decoy downregulates c-myc expression.	10637230;12637327;17934481;21815198;22968462;25267067
500	C/EBPbeta	Transcription factor	PPAR-gamma	Transcription factor	Activation	Transcription regulation	x	C/EBPbeta interacts with PPAR-gamma promoter and stimulates PPAR-gamma expression	7557387;9228052;12524424;12606546;15110775;15143161;15158467;15664998;15985551;16054042;16461934;17011499;17139329;17167472;17264204;17464987;17922027;19237544;19270737;20478996;20625991;20829347;21270259;21427703;22262865;22473998;22902781;23314288;23612310;23643813;23672317;23754749;23798556;23934183;24061474;24115241;24246779;24368734;24859602;24860090;24957461;25071153;25412305;26117538;26159…
501	E2F1	Transcription factor	p53	Transcription factor	Activation	Transcription regulation	x	p53 promoter has a putative E2F1-binding site.	8557038;9242492;11237523;11314026;11739724;12625370;12675512;16037820;17053090;18347061;19087242;19776743;19796622;21441950;22076063;22210892;22480684;23954287;25341896;27175585;27302019;29743521;30206933;32001707
502	E2F1	Transcription factor	p14ARF	Generic binding protein	Activation	Transcription regulation	x	E2F1 binds to the promoter of the p14ARF gene.	7729427;8633069;9744267;9774662;10436023;10594028;10594030;10753221;10779331;10914734;11099028;11314038;11491305;11805123;11883935;12000749;12695664;12766778;12902982;15014447;15175242;15838523;16211008;16232321;16713577;16921403;18053230;18414045;19115249;19641316;19763085;20514394;20664976;22076063;22621932;23034180;24081328;24293653;24632684;28825879;32541040						CDKN2A			1	0
503	C/EBPalpha	Transcription factor	Leptin	Receptor ligand	Activation	Transcription regulation	x	C/EBPalpha binds to gene Leptin promoter and activates Leptin expression.	8570651;8633022;8643605;9030601;9492033;11872322;16461934;17938544;21304902;21983012
504	SP1	Transcription factor	CYP1B1	Generic enzyme	Activation	Transcription regulation	x	Putative SP1 binding site is found in gene CYP1B1 promoter.	8910454;9334254;9478971;12801909;12884367;15523052;19290787						CYP1B1	1	0
505	c-Myc	Transcription factor	Cyclin A2	Generic binding protein	Activation	Transcription regulation	x	c-Myc binds to gene Cyclin A2 promoter and activates Cyclin A2 expression.	8041712;8065309;17013808;20940416;21319192;22210892;23770341;24096051;26576483;27267444;27899639;28001444;29622465;31292135;32409685
506	p53	Transcription factor	IGF-2	Receptor ligand	Inhibition	Transcription regulation	x	p53 binds to gene IGF-2 promoter and suppresses IGF-2 expression.	8640827;9502429;9925986;10949925;20018659;24334679;29894692						IGF2	1	0
507	p53	Transcription factor	Survivin	Generic binding protein	Inhibition	Transcription regulation	x	Over-expression of Hipk4 in A549 cells decreased the promoter activity of human survivin, which is an anti-apoptotic gene and which is directly repressed by p53 at the transcriptional level.	11571296;11714700;11965534;14508115;15220520;15271987;16108013;16585159;16595680;16621243;16728565;16807237;16950207;17124180;17699779;17916908;18022393;18075512;18481172;18495754;19439469;20018659;20096120;20236666;20706288;21376104;21433308;21609428;22174378;22252435;22286760;22706169;22961628;23583370;23918933;24211095;24801380;25288747;25875800;26510776;28977491;29030916;29373839;31059751						BIRC5			1	0
508	p53	Transcription factor	CDK1 (p34)	Protein kinase	Inhibition	Transcription regulation	x	p53 binds to gene CDK1 (p34) promoter and suppresses CDK1 (p34) expression.	8846021;9467949;10454534;10514438;10564259;10884347;11032828;11327730;11571296;15220520;15831478;16807237;16959611;19727814;21930790;22802528;23686257;24745014;26691213;28081228;28837252;29574139;30514107;31968249;32962856;33945996;34099490;34188043						CDK1			1	0
509	FOXM1	Transcription factor	CDC20	Generic binding protein	Activation	Transcription regulation	x	FOXM1 binds to gene CDC20 promoter and activates CDC20 expression.	11572993;23109430;23347430;25889361;25938542;26100407;26121260;31399646;32771525						CDC20			1	0
510	BAD	Generic binding protein	Bcl-XL	Generic binding protein	Inhibition	Binding	x	BAD physically interacts with Bcl-XL and decreases its activity.	7834748;8791486;9117348;9305851;9372935;9388232;9389483;9824152;10620799;11077446;11206074;11283723;11483855;11494146;11583580;11583631;12115603;12137781;12351720;12461775;12629175;12728252;14555614;15029179;15033904;15120593;15131699;15538402;15574335;15694340;15705582;15721256;15896972;16061221;16103085;16123202;16528476;16697216;16697956;16820799;17006627;17058267;17115033;17306210;17555943;17…
511	CDK4	Protein kinase	Rb protein	Generic binding protein	Inhibition	Phosphorylation	x	CDK4 phosphorylates Rb.	4506435;7622038;7791752;7794807;7797074;8114738;8449399;8547220;8626527;8627766;8647086;8657298;8668202;8756624;8867812;9001421;9003781;9092548;9136925;9139732;9151805;9190208;9271434;9271435;9315635;9380698;9448290;9464540;9528753;9581834;9770372;9814966;9840932;9891042;9927424;9927683;10022865;10069453;10075928;10198259;10202152;10417394;10419514;10437914;10444572;10454565;10462699;10471034;104…
512	Frizzled	GPCR	Dsh	Generic binding protein	Activation	Binding	x	WNT binding to frizzled receptor recruits Dishevelled to the receptor complex.	9407023;9425102;10728985;14636582;16724056;30125555
513	alpha-3/beta-1 integrin	Generic receptor	FAK1	Protein kinase	Activation	Binding	x	Alpha-3/beta-1 integrin activates FAK1 via binding of FAK1 to cytoplasmic tail of beta-1 integrin.	7748177;25550780
514	Fibronectin	Receptor ligand	alpha-5/beta-1 integrin	Generic receptor	Activation	Binding	x	Fibronectin binds to alpha-5/beta-1 integrin and activates it	1385446;2665870;7529190;7534788;7542669;7545166;8521416;8944715;9022601;9106161;9117344;9193801;10666329;10673366;10681581;10912183;11082296;11168634;11500513;12138246;12565824;12970173;14644171;15208269;15231661;15684035;15866889;16143139;16167340;17855340;17971838;18586094;19244161;19874888;30280182
515	Fibronectin	Receptor ligand	alpha-8/beta-1 integrin	Generic receptor	Activation	Binding	x	Soluble Recombinant Integrin alpha 8beta 1 Heterodimers Bind FN In Vitro and In Situ.	7559467;9548928;9614184;10742111;15157147;15761669;18586094
516	alpha-8/beta-1 integrin	Generic receptor	FAK1	Protein kinase	Activation	Binding	x	Alpha-8/beta-1 integrin activates FAK1 via binding of FAK1 to cytoplasmic tail of beta-1 integrin.	7748177;25550780
517	Collagen II	Generic binding protein	alpha-10/beta-1 integrin	Generic receptor	Activation	Binding	x		9685391;12297042;15761669
518	JAK1	Protein kinase	STAT1	Transcription factor	Activation	Phosphorylation	x	JAK1 kinase phosphorylates STAT1. Tyrosine phosphorylated STATs dimerize and translocate to the nucleus where they can bind STAT binding elements (SBEs) in the promoters of target genes.	7504784;7543024;7657660;7690989;10090597;10766253;10823829;10918587;10982844;11294897;11722592;11839738;12098930;12401479;12414743;12586443;12637327;12817007;12829228;12905460;12915721;14502555;14625680;14657853;14758107;14978237;15053012;15284024;15322115;15368351;15379672;15509516;15546140;15604887;15606749;15692835;15838241;15962123;15978943;16034480;16107833;16271517;16375601;16380292;1642658…
519	Leptin	Receptor ligand	Leptin receptor	Generic receptor	Activation	Binding	x	Binding of leptin to Leptin Receptor b (LRb) leads to association with JAK2, autophosphorylation of JAK2, phosphorylation of tyrosine residues 985 and 1138 on LRb, and activation of STAT3.	8548812;8608603;8990865;9013756;9092791;9218470;9463481;9537316;9786864;9796811;10098491;10733106;10766253;10814526;11145113;11932305;12167841;12697710;12824284;12933650;14749508;15166121;15923664;16540470;16752079;17167472;17323382;17828512;18202144;18547592;19126399;19299451;19524014;19849856;20372853;20454702;20497020;21194556;21533119;21550230;21704006;23001141;23063524;23963458;24086566;2413…
520	p16INK4	Generic binding protein	CDK6	Protein kinase	Inhibition	Binding	x	p16 interacts with cdk6.	7859739;8001816;8612584;8668202;8805225;8880901;8943005;8968104;9247303;9311992;9482104;9751050;10022865;10417394;10491434;10669755;10727462;10734227;10768842;10845428;10906146;10910894;11063124;11114185;11556834;12437373;12529334;15232106;15309028;15668906;15922732;16267837;16294322;17314971;17420273;17847021;17909018;17955473;21053367;21440011;27573859;29091774;33824349	CDKN2A			1	0
521	PDK (PDPK1)	Protein kinase	PKC-zeta	Protein kinase	Activation	Phosphorylation	x	An unspecified isoform of PDPK1 (PDK1) phosphorylates PRKCZ (PKC-zeta) and stimulates it activity.	9748166;9768361;10357815;10764742;11078882;11141077;11222751;11357143;11781095;11872087;12223477;14500673;16527821;16787739;17371236;20946954;21075311;21419810;26202083;26231202
522	AKT(PKB)	Protein kinase	BAD	Generic binding protein	Inhibition	Phosphorylation	x	AKT(PKB) phosphorylates BAD and decreases its activity.	9346240;9381178;9651683;10330141;10579998;10594016;11048728;11048732;11357143;11989972;12087097;12431371;12461775;12773546;12970779;15029179;15067356;15120593;15549091;15549092;16116448;16516442;16676354;16724053;16724058;16728406;17131382;17604717;17624592;17716864;18703031;18824559;19861158;20399660;21779512;22057915;23633519;30309962;30911955;33236136
523	AKT(PKB)	Protein kinase	GSK3 alpha/beta	Protein kinase	Inhibition	Phosphorylation	x	AKT(PKB) phosphorylates GSK3 alpha/beta and inhibits its kinase activity.	8524413;11278638;11357143;11583116;11584304;12682058;14597233;15024023;15505622;15772344;16619268;16723718;16724053;17131382;17334390;17574025;17671718;17984117;18316073;18443201;18555664;18669636;18842113;19362548;19407222;19814803;20363322;20399660;20885957;21779512;23470622
524	PtdIns(3,4,5)P3 intracellular anatomical structure	Compound	AKT(PKB)	Protein kinase	Activation	Binding	x	PtdIns(3,4,5)P3 physically interacts with AKT(PKB) and increases its activity	9395488;9838078;10200246;12407113;12545728;12694559;12897244;17823121
525	Rac1	RAS - superfamily	PAK1	Protein kinase	Activation	Binding	x	Rac1 binds to PAK1 and increases its activity.	7493923;7493928;7559638;7744004;8107774;8805275;8824197;9535855;9705280;9755165;10574699;10706722;10802735;11030651;11134022;11804587;11950930;12123608;12213441;12556491;12650940;12879077;12885773;14563854;14580336;14630613;14749719;15308572;15351743;15673687;15788770;15808886;15843168;15864311;16042564;16099987;16267012;16368433;16378244;16492808;16554353;16630611;16773187;16814769;16949823;1702…
526	H-Ras	RAS - superfamily	c-Raf-1	Protein kinase	Activation	Binding	x	H-Ras physically interacts with c-Raf-1and increases its activity.	4885425;7523381;7557021;7730301;7730360;7862125;7935463;7969158;8035810;8048167;8120027;8307946;8327501;8332187;8332195;8334704;8530446;8537333;8626511;8628317;8636102;8670882;8853442;8911690;9045626;9099670;9122217;9144171;9150145;9154803;9261098;9297626;9488663;9516482;9523700;9632667;9679960;9727023;10369681;10383381;10391918;10409632;10508586;10545207;10601649;10783161;10882715;10922060;10933…
527	MEK1(MAP2K1)	Protein kinase	ERK1/2	Protein kinase	Activation	Phosphorylation	x	MEK1(MAP2K1) phosphorylates ERK1/2 and increases its activity.	1321146;1411546;7557021;7601337;8909797;9552001;10330152;10358048;11673351;11784015;11821415;11823472;11972630;12039794;12060661;12538349;12609978;12788955;12837293;14563673;15020233;15047712;15352164;15565643;15831232;16456537;16724058;16858395;17110930;17303384;17553668;17972914;18927278;19266047;19351859;20172001;21131601;21217783;22101247;22290441;32015345
528	MEK2(MAP2K2)	Protein kinase	ERK1/2	Protein kinase	Activation	Phosphorylation	x	MEK2(MAP2K2) phosphorylates ERK1/2 and increases its activity.	1321146;7601337;8626767;8702863;8909797;9552001;10358048;12876556;15352164;15723344;15831232;16858395;20172001;22101247
529	IGF-1 receptor	Receptor with enzyme activity	Shc	Generic binding protein	Activation	Phosphorylation	x	IGF-1 receptor phosphorylates Shc and increases its activity.	7541045;7559507;8776723;9003010;9202243;10477272;10490655;10746631;11872675;12941761;12960075;14764897;14963047;15629149;16099987;16113100;16931767;18231572;18637482;19330796;22495985;23651636;24051437;29328495;29530981
530	IGF-1 receptor	Receptor with enzyme activity	IRS-1	Generic binding protein	Activation	Phosphorylation	x	IGF-I receptor phosphorylates IRS-1 and increases its activity.	1340212;5031805;7541045;7559507;8385105;8530377;8776723;9003010;9202243;9205064;9838078;10026153;10082579;10490655;10543935;11557037;11751931;11872675;11940579;12015964;12023872;12183434;12220227;12888657;14615489;15068962;15122317;15334055;15567406;15629149;16099987;16166596;16187290;16379552;16724056;16754202;16894293;16931767;17570479;17902048;17955485;17988211;18231572;19330796;19345478;21628…
531	IGF-1 receptor	Receptor with enzyme activity	PI3K reg class IA	Generic binding protein	Activation	Binding	x		1608472;7541045;7642582;8603569;8982070;9032287;9524259;15352158;15549092;16639715;16724056
532	VEGF-A	Receptor ligand	VEGFR-2	Receptor with enzyme activity	Activation	Binding	x	VEGF is expressed as several isoforms of different amino acid chain lengths (in human, VEGF121, VEGF145, VEGF165, VEGF183, VEGF189 and VEGF206) that all bind to VEGFR-1 and VEGFR-2 but differ in their ability to bind heparin and neuropilin- 1 (NRP-1).	7545457;7681362;7970715;8621427;8631822;9229772;9556609;9804796;9811321;9838078;10323857;10419890;10815805;11001067;11156525;11283723;11333271;11350730;11820705;11821800;11852252;11877390;11934834;11940508;11948691;11969367;11978069;11989972;12039842;12107087;12177445;12361591;12500267;12657432;12706123;12716911;12810700;12837752;12888015;12888864;12897707;12898211;14504780;14528278;14600159;1466…
533	IKK (cat)	Protein kinase	I-kB	Generic binding protein	Inhibition	Phosphorylation	x	IKK (cat) inhibits I-kB bupon phosphorylation.	9252183;9346485;9751044;9914500;10894524;11728826;12018462;12122011;12490963;12586443;12876556;14701753;15211562;15352157;15565643;15604887;15653325;15661020;16216007;16620764;16676354;17197697;17321482;18267068
534	c-Raf-1	Protein kinase	MEK1(MAP2K1)	Protein kinase	Activation	Phosphorylation	x	c-Raf-1 phosphorylates MEK1(MAP2K1) and increases its activity.	1326789;7731720;7768895;7935374;7963520;7969158;8034665;8120027;8131746;8157000;8193545;8248196;8327501;8394352;8413257;8621729;9297626;9733801;10490027;10757792;10945503;10998357;11042690;11221891;11257453;11259591;11279542;11325826;11602185;11604401;11728826;11784015;11948406;11960326;12020764;12244094;12471242;12566895;12586443;12629518;12691824;12801911;12876556;14724641;14735164;15352164;154…
535	Rb protein	Generic binding protein	E2F1	Transcription factor	Inhibition	Binding	x	Rb protein physically interacts with E2F1 and decreases its activity.	1321348;1388726;1531329;7797074;7828850;7892279;7958856;7958924;8230483;8246996;8248803;8255752;8346196;8405995;8570615;8575210;8622649;8626527;8657117;8660916;8816798;8896460;8956996;9001421;9125176;9242491;9296491;9315635;9326598;9400991;9418868;9419977;9422723;9468140;9553123;9632788;9671466;9697699;9704927;9726970;9733844;9790497;10072353;10075927;10199402;10200336;10207050;10208422;10393912;…
536	FAK1	Protein kinase	Paxillin	Generic binding protein	Activation	Phosphorylation	x	c-SRC phosphorylated FAK1 interacts with and phosphorylates paxillin stimulating cytoskeleton remodeling.	8922390;8940124;9054445;9230116;9422762;9442086;9553131;9658172;9756887;9889179;10330411;10354709;10413676;10417825;10455189;10545505;10753828;10931187;11035755;11113628;11114741;11133699;11283723;11337490;11416134;11420674;11463817;11514617;11784715;11919182;12065577;12416028;12455051;12482769;12939401;12947344;14656986;15107421;15138291;15389641;15494312;15538042;15870699;15987550;16298995;1669…
537	GRB2	Generic binding protein	SOS	Regulators (GDI, GAP, GEF)	Activation	Binding	x	GRB2 physically interacts with SOS and increases its activity.	7516467;7739560;7935386;8386805;8479536;8479540;8479541;8490966;8663278;8663461;8687411;8816480;8853442;8909796;8950972;9297626;9322943;9440478;9495335;9569023;9614102;9853744;10090597;10359574;10550332;10586892;11002419;11048732;11533253;11535511;11728826;11742412;12032773;12054111;12628344;12850284;12904771;12955078;14679214;14698616;15629104;16125055;17276458;17624946;18562239;21130868
538	JAK2	Protein kinase	STAT5	Transcription factor	Activation	Phosphorylation	x	JAK2 phosphorylates and activates STAT5.	8732683;10388012;10766253;11287756;11493905;12017556;12032773;12388746;12905460;15313458;15379672;15509516;15795318;16375601;17024180;17399948;17927978;18499741;19364496;19571317;19962667;21255641;21726627;28974577;29650953;30158520;32937124
539	MDM2	Generic enzyme	p53	Transcription factor	Inhibition	Ubiquitination	x	Mdm2 protein binds to p53 and induces p53 ubiquitination and subsequent proteasomal degradation.	1535557;1614537;7545673;7618270;7686617;7689721;7926727;7958853;8058315;8146175;8319905;8413278;8530354;8686737;8875929;9131587;9150392;9153395;9153396;9223638;9242491;9271120;9278461;9294611;9336350;9363941;9371494;9382809;9430646;9450543;9507024;9529249;9582019;9606977;9649502;9653180;9694807;9724739;9742086;9778240;9809062;9824166;9878046;9926934;10027414;10065155;10074902;10077639;10196247;10…
540	p16INK4	Generic binding protein	CDK4	Protein kinase	Inhibition	Binding	x	p16 interacts with cdk4.	7622038;7705923;7739541;7859739;8101826;8153634;8259215;8528263;8612584;8668202;8805225;8943005;8968104;9140105;9169459;9169480;9228064;9247303;9425228;9430724;9482104;9529249;9579467;9660926;9710613;9811471;10022865;10022885;10075928;10207115;10417394;10488147;10491434;10498628;10502725;10669755;10675486;10698512;10719365;10727462;10734227;10768842;10906146;10911949;10933047;11030353;11063124;11…	CDKN2A			1	0
541	AKT(PKB)	Protein kinase	IKK-alpha	Protein kinase	Activation	Phosphorylation	x	AKT(PKB) phosphorylates and activates IKK-alpha.	10485710;10485711;10935625;11048732;12461775;12771144;15029179;15549091;15986139;16088938;16613850;16724053;17131382;17604717;17716864;19861158;21618535;22093097;22194879;26503469
542	SOS	Regulators (GDI, GAP, GEF)	H-Ras	RAS - superfamily	Activation	Transformation	x	SOS activates H-RAS protein by mediating the exchange of GDP for GTP.	8493579;8853442;9297626;9322943;9690470;10586892;11560935;11742412;12384139;12904771;15549091;16724053;16724058;26721396
543	PDK (PDPK1)	Protein kinase	p70 S6 kinase1	Protein kinase	Activation	Phosphorylation	x	p70 S6 kinase1 can be phosphorylated and activated by PDK1 in a manner dependent on the hydrophobic motif phosphorylation.	9271440;9427642;9445476;10021376;10601311;10801415;11357143;11438723;12374740;15187024;16187290;16968213;17041622;17041626;17041627;17110931;17446865;18616680
544	IRS-1	Generic binding protein	PI3K reg class IA	Generic binding protein	Activation	Binding	x		1332046;7504175;8894489;9609110;10543935;11313948;12682058;29370351
545	JAK1	Protein kinase	STAT3	Transcription factor	Activation	Phosphorylation	x	JAK1 kinase phosphorylates STAT3. Tyrosine phosphorylated STATs dimerize and translocate to the nucleus where they can bind STAT binding elements (SBEs) in the promoters of target genes.	7537214;8272872;8626374;9566874;9716487;10037026;10433356;10766253;10823829;10918587;11104703;11294897;11464862;11722592;11728826;11751884;11940572;12018462;12040185;12244095;12414743;12538484;12576423;12586443;12626508;12829228;12905460;14551213;14657853;15284024;15379672;15509516;15659653;15805299;15930886;15998644;16375601;16889899;17703129;19088064;19139102;19717737;20215335;20682912;25814664…
546	AKT(PKB)	Protein kinase	FOXO3A	Transcription factor	Inhibition	Phosphorylation	x	Akt phosphorylates FOXO3a, leading to the association of FOXO3a with 14-3-3 proteins, the retention of FOXO3a in the cytoplasm, and the inhibition of FOXO3a-dependent transcription.	10102273;10910908;10944433;10995739;11154281;12461775;12517744;14597233;15549091;16339964;16516442;16645993;16676354;16687394;16697216;16724053;16724058;17079231;17604717;17646672;17716864;17980712;18077353;18391970;18615585;18842113;19066462;19176518;19216069;19258007;20215638;20399660;20978166;21157483;21440577;21708191;21779512;21974806;22569334;23131847;23742826;23765843;24036604;25749514;259…
547	FAK1	Protein kinase	ERK1/2	Protein kinase	Activation	Binding	x	ERK binding to alpha9beta1 integrin and FAK is downregulated by hUCBSC treatment.	9148935;11149924;11788403;14559894;15637140;16209712;16267008;17081517;17088251;17215324;17285141;18606490;18757826;19224453;19494198;19571674;21933022;22483702;22946047;24217647;24703465
548	PDK (PDPK1)	Protein kinase	AKT(PKB)	Protein kinase	Activation	Phosphorylation	x	PDK (PDPK1) phosphorylates AKT(PKB) and increases its activity.	9094314;10021376;10200246;10698680;10801415;11048732;11584304;11697884;14966899;15209375;16088938;16088939;16187290;16267020;16516442;16787739;17321123;17407381;17712357;17928127;18391973;20946954;21304902;23098536;23131847;23274515;23633519;23817184;26087191;29335246;30571167;32127582;32176823;33931589;34353330
549	mTOR	Protein kinase	p70 S6 kinase1	Protein kinase	Activation	Phosphorylation	x	mTOR phosphorylates and activates S6 kinase 1 (S6K1)	8914981;9465032;10072357;10322127;10567431;10942600;11241354;11279232;11357143;11416184;11500364;11684675;11914378;12150926;12370290;12553904;12604610;12668503;12818373;12935893;14502240;14516795;14871980;15028555;15056668;15185396;15208671;15358595;15474452;15576463;15604215;15755954;15760907;15774499;15788644;15790787;15923340;15952059;15994754;16148030;16288294;16357142;16427044;16452250;16483…
550	Shc	Generic binding protein	GRB2	Generic binding protein	Activation	Binding	x	Shc associates with GRB2 for signal propagation.	1465135;7505797;7506413;7514169;7515480;7516337;7516467;7524086;7529871;7535773;7538132;7539794;7629168;7691810;7717978;7759503;7795229;7798267;7896829;7907978;7935386;7953556;7961995;8051109;8084588;8112292;8114695;8144662;8195171;8264617;8294403;8316835;8400282;8491186;8524223;8524290;8547634;8549807;8551221;8577724;8592114;8621459;8621719;8626525;8626530;8647288;8649419;8662733;8662998;8663278…
551	I-kB	Generic binding protein	NF-kB	Transcription factor	Inhibition	Binding	x	I-kB binds to and inhibits NF-kB.	9751041;9751044;9751059;11254583;11493905;11562344;11728826;12018462;12490963;12618762;12672800;12917671;15661020;16620764;17047224;17072322;18267068;20600540;26166821
552	AKT(PKB)	Protein kinase	FKHR	Transcription factor	Inhibition	Phosphorylation	x	AKT(PKB) phosphorylates FKHR and decreases its activity.	10358014;10358075;10358076;10960473;11357143;12139979;12478302;15890677;16088938;16339964;16645151;16645993;16670089;16724053;16790529;16792526;17386267;17408630;17510498;17537614;17569704;17604717;17646672;17716864;17980712;18077353;18391970;18391973;18678273;18844239;19066462;19216069;20940043;21106439;21157483;21238503;21440577;21708191;21779512;22569334;23742826;23765843;24116102;24280772;256…
553	Beta-catenin	Generic binding protein	Lef-1	Transcription factor	Activation	Binding	x	Beta-catenin physically interacts with Lef-1 and increases its activity.	7705917;8757136;8892228;9419974;9671490;9860970;10085258;10629227;10728985;10825188;10890911;10954412;10958684;10966653;11126358;11326276;11751639;11835406;11986304;12077367;12244173;12408825;12461779;12556497;12646907;12646922;12748295;14522959;15024079;15525529;15684397;15728254;15729346;15768032;15936755;16167329;16204248;16293619;16309666;16510874;16678101;16741972;16931570;17445771;17510365;…
554	APC protein	Generic binding protein	Beta-catenin	Generic binding protein	Inhibition	Binding	x	APC protein physically interacts with Beta-catenin in the cytoplasm, leading to Beta-catenin degradation. APC protein binding to nuclear Beta-catenin promotes Beta-catenin export from the nucleus.	7806582;7890674;8259518;8259519;8638126;8754807;9286858;9377578;9425102;9482734;9554852;9556553;9707618;10074433;10080941;10085258;10346819;10508699;10545404;10725216;10837025;10954412;10980707;10996845;11166179;11251183;11263497;11309309;11533658;11707392;11712088;11713224;11986304;12628243;12756972;12874278;14647421;15282282;15294866;15327768;15327769;15355978;15456841;15525529;16007167;1600716…
555	Axin	Generic binding protein	GSK3 beta	Protein kinase	Activation	Binding	x	STRAP and GSK3beta form a ternary complex together with Axin.	9482734;9554852;9601641;10228155;10647780;10728985;10921899;12000790;16293724;16340998;16447163;17318175;18172167;19887546;21502811;21940452;22240482;22613765
556	LRP5	Generic receptor	Axin	Generic binding protein	Inhibition	Binding	x	LRP-5 interacts with Axin and promotes its degradation.	11336703;15699046;15778991;15829953;16447163;16520547;16956801;17922036;19075000;21606194;21887268
557	WNT	Receptor ligand	LRP5	Generic receptor	Activation	Binding	x	WNT ligands binds to LRP5, that is a co-receptor within canonical WNT signaling.	11719191;12717450;12748654;15084453;15474285;15578921;16447163;16520547;17208432
558	Axin	Generic binding protein	Beta-catenin	Generic binding protein	Inhibition	Binding	x	Axin participates in interaction Beta-catenin with GSK-3b that leads to Beta-catenin degradation in the cytoplasm. Nuclear-cytoplasmic shuttling of Axin is required for Beta-catenin export from the nucleus.	9482734;9556553;9601641;9734785;10228155;10421629;10647780;10728985;10921899;10966653;12000790;14981260;15228590;15699046;15829953;16340998;16552619;16724056;16741972;18432252;19407222;19887546;20363320;21826110;26387984;26650508;27596264
559	p21	Generic binding protein	CDK2	Protein kinase	Inhibition	Binding	x	p21 physically interacts with CDK2 and decreases its activity.	7649471;7958854;8101826;8242751;8622677;8641969;8650198;8662825;8756624;9032356;9053838;9092548;9108451;9120541;9218599;9224717;9259311;9271434;9271435;9284048;9284049;9380407;9418901;9442036;9464540;9472014;9484832;9488036;9546435;9553123;9563902;9572495;9581834;9618524;9632134;9658399;9660939;9664046;9664138;9716400;9731753;9764826;9770473;9794232;9811471;9814966;9840943;9858587;9869641;9881699…
560	CAK complex	Protein kinase	CDK1 (p34)	Protein kinase	Activation	Phosphorylation	x	CAK complex phosphorylates CDK1 (p34) and promotes CDK1 (p34)/Cyclin B assembly.	17386261;17568790						CDK1			1	0
561	Cyclin A	Generic binding protein	CDK2	Protein kinase	Activation	Binding	x	Cyclin A associates with CDK2 to form active kinase complex.	1312467;1532458;1653904;7553852;7859739;8033213;8101826;8202483;8248208;8647086;8684452;8694809;8943316;9032356;9099745;9296491;9418901;9632134;9636170;9660822;9736045;9840925;9869641;10047461;10339565;10477583;10548110;10662629;10772807;10884382;10896783;11029406;11236929;11281653;11705886;11710929;11846025;11980638;12819186;12876382;14747563;15185342;15271980;15572027;15660415;15798220;15935619…
562	PtdIns(3,4,5)P3 intracellular anatomical structure	Compound	PDK (PDPK1)	Protein kinase	Activation	Binding	x	PtdIns(3,4,5)P3 physically interacts with PDK (PDPK1) and increases its activity	9895304;12478302;16919913;17311006;17617665
563	p90Rsk	Protein kinase	CREB1	Transcription factor	Activation	Phosphorylation	x	p90Rsk phosphorylates CREB1 and increases its activity.	8688081;9006973;9528766;10723128;10753834;15138267;16724058;17314970;20363322;21372320
564	IKK-gamma	Generic binding protein	IKK (cat)	Protein kinase	Activation	Binding	x	IKK-gamma was shown to activate IKK (cat) by complex formation.	9751044;9751060;10893415;10968790;11493905;11864612;12789323;12917671;15053012;17303405;17561326;20980790
565	Shc	Generic binding protein	c-Src	Protein kinase	Activation	Binding	x	Src interacts with Shc. This interaction was modelled on demonstrated interactions between human Src and rat Shc, and between Src from unspecified species and human Shc.	7515480;7516469;7759503;8939605;9096689;9388490;9566877;10482988;10971656;11412040;12048194;12837289;15713884;15716419;20048152;21445970;22586143
566	PI3K reg class IA	Generic binding protein	PI3K cat class IA	Lipid kinase	Activation	Binding	x	PI3K reg class IA activates PI3K cat class IA.	10704820;11687500
567	JAK2	Protein kinase	STAT3	Transcription factor	Activation	Phosphorylation	x	JAK2 kinase phosphorylates STAT3. Tyrosine phosphorylated STATs dimerize and translocate to the nucleus where they can bind STAT binding elements (SBEs) in the promoters of target genes.	8621469;8626374;8732683;8923468;9169451;9211920;9618263;10224114;10229872;10766253;10912517;10918587;10925297;10929036;11009450;11021537;11294897;11489535;11708838;11728826;11756159;11846786;11855863;11940567;11940572;12017556;12193593;12244095;12414743;12431443;12515751;12538484;12576423;12586443;12595539;12626508;12782602;12829228;12905460;14551213;14729671;14996842;15085931;15115615;15143188;1…
568	p70 S6 kinase1	Protein kinase	GSK3 alpha/beta	Protein kinase	Inhibition	Phosphorylation	x	p70 S6 kinase1 phosphorylates and inhibits GSK3 alpha/beta .	7980435;8307153;9582355;15173880
569	IGF-1 receptor	Receptor with enzyme activity	IRS-4	Generic binding protein	Activation	Phosphorylation	x	IGF-1 receptor phosphorylates IRS-4 and increases its activity.	9553137;10531310;10594015;11113178;11316748;16931767
570	Rb protein	Generic binding protein	Core histone deacetylase I complex	Generic enzyme	Activation	Binding	x		946813;9468139;9468140;16936746
571	IGF-1 receptor	Receptor with enzyme activity	IRS-2	Generic binding protein	Activation	Phosphorylation	x	Insulin Receptor Substrate-2 Binds to the Insulin-like Growth Factor Receptor Beta subunit. This interaction is modeled on demonstrated interaction between human IGF-IR and murine IRS-2.	8626379;8899293;9495335;9838078;9852124;10543935;11872675;12850284;14615489;15068962;16187290;16754202;16931767;17167471;17988211;18278056;21628386;23804751;24810113;25981038;29802222
572	IRS-4	Generic binding protein	GRB2	Generic binding protein	Activation	Binding	x	IRS-4 Interacts with Grb2 upon FGF2 Stimulation.	9261155;9553137;10594015;11912194;15316024;15870689;21706016;24077984
573	JAK1	Protein kinase	STAT5	Transcription factor	Activation	Phosphorylation	x	JAK1 phosphorylates and activates STAT5.	9849880;9916685;10421786;10766253;11278301;11287618;12905460;15509516;16741510;18025156;28974577
574	WNT	Receptor ligand	Frizzled	GPCR	Activation	Binding	x	In the canonical pathway, signaling is initiated by the secreted WNT proteins, which bind to a class of transmembrane receptors encoded by the Frizzled genes.	9407023;9425102;10097073;10728985;10954412;11784015;15578921;16520547;16552619;16724056;17188462;20603725;27020607
575	NOTCH1 (NICD)	Transcription factor	RBP-J kappa (CBF1)	Transcription factor	Activation	Binding	x	NOTCH1 interacts with RBP-J kappa (CBF1) and converts it to a transcriptional activator	7954478;8643633;8749394;9032325;9111040;10066785;10607392;10637481;10698525;10713164;10747963;11467450;11532000;11884509;12370315;12386158;12509463;12644465;12700242;15241396;15817159;15917835;15991363;16095948;16530044;16751266;17070841;17336908;18411251;19907488;20204737;20604710;21245387;21372128;21558417;21643850;23022380;24730386;26165233;27335110;27926858;30673607;30975888;31914702;31927035…
576	p300	Generic enzyme	TDG	Generic enzyme	Activation	Covalent modification	x	P300 covalently modifies TDG and activates it. TDG is acetylated in vivo and in vitro by CBP/p300. These observations suggest a direct regulatory role for acetylation in TDG-dependent DNA repair and imply that formation of stable CBP/p300-TDG complexes in vivo may require additional factors to initially inhibit acetyltransferase activity.	11864601;32796958
577	IRS-2	Generic binding protein	PI3K reg class IA	Generic binding protein	Activation	Binding	x		9334184;9624169;10543935;12506011;17167471
578	c-Src	Protein kinase	FAK1	Protein kinase	Activation	Phosphorylation	x	c-Src phosphorylates FAK1 and increases its activity.	7529876;7997267;8054685;8816475;8941336;9353341;9507031;9822703;10085136;10085298;10094466;10931187;10934044;11283723;11578694;11683393;11909938;11927607;11971186;11980671;12020799;12049193;12051709;12198650;12387730;12558988;12615911;12700131;12753909;12939401;14573751;14729052;14996948;15096502;15170449;15258893;15273716;15302877;15489911;15591141;15688067;15797857;16000375;16167340;16227616;16…
579	ERK1/2	Protein kinase	p90Rsk	Protein kinase	Activation	Phosphorylation	x	ERK1/2 phosphorylates p90Rsk and increases its activity.	7557021;7601337;8387505;8939914;9430688;9765464;10074458;10723128;11414362;11796750;14581487;15549091;15723344;16393692;16723511;16724058;17418381;20363322;28027578;29449600;32291414
580	Cyclin B1	Generic binding protein	CDK1 (p34)	Protein kinase	Activation	Binding	x	Cyclin B1 forms active complex with CDK1. The kinase activity of Cdk1-cyclin B1 governs the entry into mitosis from G2 phase of the cell cycle through mediating phosphorylation of a variety of substrates	1833185;2570636;7799941;8033213;8070405;8101826;8202483;8397206;8397207;8463339;8475101;8662825;8688553;9001210;9247342;9371520;9418901;9506475;9515786;9560267;9858545;9891079;10066371;10194549;10362260;10496881;10524615;10716937;10741717;10781590;10848585;10956385;10973963;11161389;11236929;11322924;11451350;11463386;11846025;12034754;12124778;12390876;12612082;12624101;12678330;12883482;1459372…						CDK1			1	0
581	ERK1/2	Protein kinase	c-Jun	Transcription factor	Activation	Phosphorylation	x	ERK1/2 phosphorylates c-Jun and increases its activity.	1922387;8325833;8853442;12054510;12876556;14566972;14688022;15609298;16256955;17105733;17537614;18562239;20967562;21463687;22484283;22606284;25823818;27840425
582	ERK1/2	Protein kinase	c-Fos	Transcription factor	Activation	Phosphorylation	x	ERK1/2 phosphorylates c-Fos and increases its activity.	7588633;8853442;12134156;16393692;18334532;21463687;22384232;22684108;23970815
583	CDK6	Protein kinase	Rb protein	Generic binding protein	Inhibition	Phosphorylation	x	CDK6 phosphorylates Rb.	7629134;8822197;8962055;9092548;9151805;9154817;9367157;9380698;9482106;9581834;9770372;9927424;9927425;10339564;10417394;10419514;10437914;10444572;10454565;10475236;10491326;10491434;10542219;10585260;10625307;10898514;10910099;10919672;10999955;11030153;11044431;11063124;11254678;11309295;11416152;11423981;11675954;11682462;11687963;11791184;12163365;12907249;12943967;14520699;14627988;1469736…
584	p300	Generic enzyme	p53	Transcription factor	Activation	Acetylation	x	p300 is p53 coactivator that participate in its transcriptional activation by acetylation of Lys373 and Lys382 residues.	9194564;9194565;9215639;9288740;9288775;9584200;9652736;9744860;9809062;9890940;9891054;10025405;10518217;10601022;10648616;10706102;10887150;10942770;11070080;11158315;11237523;11250899;11258706;11358491;11511360;11518699;11591713;11782467;11907332;12501250;12609999;12660246;12690203;12724314;13679428;14992692;15123817;15141169;15186775;15295102;15337767;15352157;15509808;15542844;15558054;15838…
585	Fibronectin	Receptor ligand	alpha-2/beta-1 integrin	Generic receptor	Activation	Binding	x	Fibronectin interacts with alpha-2/beta-1 integrin as ligand and activates it.	1421401;2153105;8511980;12554801
586	Fibronectin	Receptor ligand	alpha-3/beta-1 integrin	Generic receptor	Activation	Binding	x	Fibronectin interacts with alpha-3/beta-1 integrin as ligand and activates it.	1994733;8387015;8511980;14654234;15890231;19244161
587	Insulin receptor	Receptor with enzyme activity	IRS-1	Generic binding protein	Activation	Phosphorylation	x	Insulin receptor phosphorylates and directly binds to IRS1.	1385403;1648180;2159922;4557884;7935368;8449939;8626379;8662806;8703019;8864852;9261168;9264035;9271396;9410892;9564850;9756945;9838078;9915848;10026153;10218944;10642598;10655627;10660596;10744689;10766253;10866039;10913025;11121405;11136729;11208164;11342531;11584304;11606564;11641236;11779863;11781100;11976270;12020946;12446583;12682058;14647049;15363634;15485932;15567406;15616540;15629149;156…
588	Insulin receptor	Receptor with enzyme activity	IRS-2	Generic binding protein	Activation	Phosphorylation	x	Insulin receptor phosphorylates and directly binds to IRS2.	7526222;7675087;8626379;9195949;9271396;9495335;9838078;9915848;10642598;10655627;10866039;11584304;11641236;11779863;12020945;15616540;15924411;16099987;16998536;17167474;17321123;18278056;19176763;21255014;25797178;25981038;26511317;27414981;28743992;32641353;33667549
589	p21	Generic binding protein	CDK4	Protein kinase	Inhibition	Binding	x	p21 binding to CDK4 was increased upon acteoside treatment.	8242751;8259214;8595876;8622677;8650198;8651753;8662825;8756624;8930396;8943005;9032356;9053838;9106657;9271434;9418901;9464540;9572495;9581834;9632134;9658399;9716177;9716400;9764826;9770473;9794232;9811471;9918914;10022865;10022885;10082476;10348346;10376964;10412049;10417394;10577141;10597223;10625307;10639575;10698512;10768842;10788799;10796883;10850458;10929713;10980142;11063124;11097865;111…
590	Rb protein	Generic binding protein	MDM2	Generic enzyme	Inhibition	Binding	x	Interaction of the tumor suppressor RB (retinoblastoma protein) with the same domain of MDM2 as Sp1 releases Sp1 from MDM2 and thus restores the DNA-binding by Sp1.	7791904;9003773;9606977;10078201;10618708;10721693;11237523;11433299;11485818;15044952;15485814;16337594;16374512;16510145;18364237;20871633;21990374
591	p300	Generic enzyme	CDK2	Protein kinase	Unspecified	Transcription regulation	x	p300 co-regulates transcription of CDK2.	8999795;10330164;15123621;23455922;26186194;28514442
592	p53	Transcription factor	p21	Generic binding protein	Activation	Transcription regulation	x	p21 is a direct target of p53 tumor suppressor, and mediates p53-dependent cell cycle arrest.	7698649;7774811;7958916;8118801;8242752;8538735;8600029;8619835;8631304;8672531;8675009;8752276;8843196;8895663;9000127;9070653;9119230;9120541;9121469;9168102;9194565;9236224;9284048;9288759;9407038;9440684;9442036;9553133;9616149;9649502;9658074;9679054;9694807;9703360;9786925;9802988;9925742;10072388;10094833;10101800;10214938;10357786;10357817;10514416;10521404;10531398;10541553;10576651;1068…
593	p53	Transcription factor	FHL2	Generic binding protein	Activation	Transcription regulation	x	p53 binds to gene FHL2 promoter and activates FHL2 expression.	11062252;15095006;16389449;18356920;25121502;31395738
594	Cyclin A	Generic binding protein	CDK1 (p34)	Protein kinase	Activation	Binding	x	Cyclin A binds to both CDK2 and CDK1.	1312467;1483345;7859739;8101826;8301538;9053846;9418901;11236929;11846025;11888912;12152065;15577895;15935619;16687918;18604165;19061641;20347419;21658603;27815502;29044141						CDK1			1	0
595	CDC25B	Protein phosphatase	CDK1 (p34)	Protein kinase	Activation	Dephosphorylation	x	Cdc25B is able to activate only Cdk1/Cyclin B.	1828290;7954823;8440392;9141461;9268380;9585407;9683638;9733650;11100718;11516829;11976667;12107172;12234927;15578575;16324698;17341183;18572308;19192479;20801879;20876571;22982242;28869606						CDK1			1	0
596	CDC25A	Protein phosphatase	CDK2	Protein kinase	Activation	Dephosphorylation	x	CDC25A phosphatase dephosphorylates CDK2 and activates it.	8617791;9163430;10454565;12181445;12388094;15578575;15928203;16191191;16267837;16682204;17341183;19192479;20368335;28333141
597	p107	Generic binding protein	E2F1	Transcription factor	Inhibition	Binding	x	E2F1 was identificated as p107 target gene by chromatin immunoprecipitation, gel mobility shift and Northern blot analysis.	7753545;8230483;8649410;8657117;8660916;9192872;9584162;10766737;11799067;11884610;12096339;12118073;12401786;16479154;18604173;19828235;21855804;22473992;22475873;23775125;23853093
598	CDK2	Protein kinase	Rb protein	Generic binding protein	Inhibition	Phosphorylation	x	CDK2 phosphorylates Rb protein and inhibts its activity.	7622038;7753545;7794807;7797074;7958856;8114738;8207080;8626527;8627766;8647086;8756624;8943316;9003781;9029153;9053846;9092548;9139732;9190208;9258347;9315635;9442036;9823900;9840932;9891042;9927424;9927425;9927683;10207050;10234573;10419514;10499802;10542219;10574969;10625307;10662629;10666414;10669755;10708481;10884406;10938106;10962560;10980142;10999955;11044431;11063124;11236929;11238922;114…
599	APC/CDC20 complex	Generic enzyme	Cyclin B	Generic binding protein	Inhibition	Covalent modification	x	APC/C-Cdc20 mediates Cyclin B degradation. APCCdc20 ubiquitinates cyclin B and promotes its degradation.	10582242;11285280;12049731;15577895;15678131;20633640	CDC20			1	0
600	NF-kB	Transcription factor	Survivin	Generic binding protein	Activation	Transcription regulation	x	NF-kB enhances expression of the anti-apoptotic protein survivin.	10978521;11728454;12010810;12173037;15211562;15986139;16211219;16525632;16785236;18316606;19935698;20813154;20816704;21030494;21510868;21527635;25555669;26094873;29567488;31364751;34121605						BIRC5			1	0
601	RIPK1	Protein kinase	IKK-gamma	Generic binding protein	Activation	Binding	x	RIPK1 physically interacts with IKK-gamma and increases its activity.	10755617;10880512;10980203;11262391;12654725;14653779;16543241;16547522;16603398;17702576;17981138;18029035;18212736;18267068;19373245;21113135;21383699;21458669;21606198;22037414;22099304;22158412;23972990;24735611
602	p53	Transcription factor	MDM2	Generic enzyme	Activation	Transcription regulation	x	p53 can bind to the promoter region of MDM2 and activate its transcription.	1535557;7657168;7686617;7698649;7926727;7958853;7969222;8058315;8242752;8319905;8631304;8875929;9271120;9278461;9407038;9606977;9649502;9653180;9658074;9694807;9809062;10196247;10205143;10214938;10222137;10321734;10357817;10391235;10608892;10721693;10722742;10766163;10837373;10898794;10924497;10950866;10995885;11044365;11048728;11070080;11099028;11178989;11223036;11237523;11278372;11313463;113140…
603	p53	Transcription factor	c-Fos	Transcription factor	Activation	Transcription regulation	x	p53 activates transcription of c-Fos.	1508692;1652755;1946467;10082525;15095006;15449312;15892871;17677004;18639648;19026785;20018659;30085406;30824372
604	MDM2	Generic enzyme	p300	Generic enzyme	Inhibition	Binding	x	MDM2 physically interacts with p300 and decreases its activity.	9312096;9809062;10887150;11070080;12898211;20110770
605	CDK1 (p34)	Protein kinase	CDK7	Protein kinase	Unspecified	Phosphorylation	x	CDK1 (p34) phosphorylates CDK7.	7944411;11113184;16327805;20531401	CDK1			1	0
606	p21	Generic binding protein	CDK1 (p34)	Protein kinase	Inhibition	Binding	x	WAF1 binds to CDK1-cyclin complexes and blocks their activation.	9418901;9467962;9664138;9770473;9844631;10037143;10491326;10558879;10669755;10761703;10850458;10906181;10912792;10913154;11100718;11236929;11286989;11461916;11559705;11562764;11888912;12406077;12792794;14749395;15181148;15254975;15286739;15549093;15626723;15798220;17172425;17490643;17679094;17942597;18425394;19733546;19828235;19833164;20100570;20703084;21311948;21440011;21532626;21769863;21813412…						CDK1			1	0
607	FHL2	Generic binding protein	Beta-catenin	Generic binding protein	Activation	Binding	x	FHL2 binds to Beta-catenin and increases its nuclear translocation.	12370240;12466281;15572674;16713569;18653765;23341242;31927599
608	GSK3 beta	Protein kinase	APC protein	Generic binding protein	Unspecified	Phosphorylation	x	GSK-3b phosphorylates APC. The phosphorylation induces APC binding to beta-catenin, but also impairs APC binding to microtubules.	8638126;9425102;11251183;11713224;15327768;15780585;15829953;16007167;16520547;16552619;16815997;17588722;20623542;23519466;23602568;24162018;24240237;24260404;24496450;27333045;27566583
609	Dsh	Generic binding protein	Axin	Generic binding protein	Inhibition	Binding	x	Binding of Dsh to Axin inhibits Axin signaling.	10329628;10330181;10330403;10644691;10647780;16552619;17606995;20846493;22240482
610	GSK3 beta	Protein kinase	Axin	Generic binding protein	Activation	Phosphorylation	x	GSK-3b phosphorylates Axin	10196136;10421629;10647780;10728985;10921899;16447163;16552619;16741972;18192283;20537135
611	VAV-2	Regulators (GDI, GAP, GEF)	Rac1	RAS - superfamily	Activation	Transformation	x	Vav2 is guanine nucleotide exchange factor for Rac1.	8990121;10669724;10744696;10760587;10982832;12454019;12876556;15485841;15509516;15607020;15850391;16397238;16723445;16725310;17060906;17686471;17881726;17996485;18434624;18653540;19029489;19095647;19549603;20237158;20940296;21893191;22004470;22330068;22383527;22713647;22946057;23208503;23615439;29168172;29867202;29964204;30955235;31484924
612	ErbB2	Receptor with enzyme activity	EGFR	Receptor with enzyme activity	Activation	Binding	x	HER2 activates glial-cell migration by modulating EGFR-HER2 signal transduction, and this effect is mediated by a direct interaction of the EGFR-HER2 and N-cadherin-beta-catenin complexes, leading to tyrosine phosphorylation and inhibition of beta-catenin.	1349015;1706616;8617201;8665853;9115272;10085130;10490623;10572067;11030146;11208164;11320205;11408594;11500516;11500850;11526509;11791178;11934884;12354693;12376557;12429844;14668796;14750183;15572377;15652750;15657067;15748904;15982853;16207817;16306877;16322262;16510594;16516204;16815674;16843263;17307140;17372305;17426253;17471238;17486068;17521961;17553674;17627612;17652160;17681753;17990290…
613	Shc	Generic binding protein	SOS	Regulators (GDI, GAP, GEF)	Activation	Binding	x	Shc physically interacts with SOS and increases its activity.	7516467;7629168;8479536;8663278;9570517;9710204;9853744;11287756;11742412;12955078
614	JAK2	Protein kinase	STAT1	Transcription factor	Activation	Phosphorylation	x	Upon activation, the JAKs phosphorylate the latent cytoplasmic transcription factors, the STATs, resulting in STAT dimerization and translocation to the nucleus where they regulate the expression of certain genes.	7504784;7504785;7543024;7602114;7657660;7690989;8537396;8621469;8732683;10090597;10688817;10766253;10912517;10918587;11032244;11152457;11294897;11756159;11839738;12017556;12098930;12401479;12414743;12431443;12515751;12538627;12586443;12637327;12817007;12829228;12905460;12915721;14502555;14625680;14729671;14758107;14978237;15053012;15085931;15284024;15322115;15379672;15509516;15546140;15604887;156…
615	E2F4	Transcription factor	CDK1 (p34)	Protein kinase	Inhibition	Transcription regulation	x	Similar to b-myb, we observed that E2F4 was the predominant E2F binding activity detected on the TK, cdc2, and cyclin E promoters.	1582409;7642525;7929342;8137237;8524257;8662914;10766737;10913163;11799067;11904439;12007404;12138103;12603036;12760745;12771133;14560017;15510213;15525513;15574595;15664192;15782160;16135806;16269079;17237765;17317269;17671431;17908821;17957245;18836037;19066456;20435884;20946988;21685383;22473992;24096481;30166342						CDK1			1	0
616	p53	Transcription factor	Rb protein	Generic binding protein	Unspecified	Transcription regulation	x	p53 was able to stimulate transcription from the Rb promoter at low input doses of p53 expression plasmid, whereas transcription was repressed at high input doses.	1608930;8119988;11237523;11571296;15220520;15618023;17188467;18778698;20638363;23651856;24312426;27302019;30274982;31685812
617	SP1	Transcription factor	CDK1 (p34)	Protein kinase	Activation	Transcription regulation	x	SP1 activates transcription of CDK1 (p34).	8524257;8662914;9895127;16807237;22266860;24244184;24477232;25398907;26053095						CDK1			1	0
618	HIF1A	Transcription factor	VEGF-A	Receptor ligand	Activation	Transcription regulation	x	HIF1A activates transcription of VEGF-A	8756616;9436976;9793257;10319016;10987301;11442996;11486006;11581158;11852252;12205045;12242509;12393189;12401798;12605983;12671019;12700748;12789320;12885785;12947338;12958144;13679899;14576200;14680803;15017363;15063695;15111179;15198927;15199114;15300796;15382039;15475194;15498848;15542432;15674338;15705785;15735682;15746177;15919761;15930297;15998873;16024619;16115033;16170363;16189264;162040…
619	STAT3	Transcription factor	c-Myc	Transcription factor	Activation	Transcription regulation	x	STAT3 binds to c-Myc promoter and activates c-Myc expression.	9874564;10458605;10582086;11169589;12584569;14559912;15184887;15343391;15673569;15805244;15930886;16081048;16092128;16144938;16191414;16923815;17139252;17255939;17549413;17575154;17934481;17959148;18248786;18415045;18447642;18463684;18535750;18829527;19289167;19414409;19496189;19730699;20516069;20664054;20871632;21067974;21481788;21733558;21815198;22104727;22349830;22588558;22933956;22982441;2361…
620	c-Src	Protein kinase	STAT3	Transcription factor	Activation	Phosphorylation	x	Src phosphorylates and activates Stat3.	7541555;8272872;8626374;8657134;9566874;9582023;10607680;10918587;10982829;11169589;11278353;11294897;11940567;11940572;12032773;12244095;12576423;12626508;12833138;14502555;14551213;15313931;15489919;15509516;15578920;15735682;15833272;15930886;16407846;16871430;18314882;18718905;18981713;19151362;19372587;19736311;19825829;20388777;20881478;22252554;22668509;23326564;23776396;24069562;24321768;…
621	ErbB2	Receptor with enzyme activity	CDK1 (p34)	Protein kinase	Inhibition	Phosphorylation	x	ErbB2 phosphorylates CDK1 (p34) and decreases its activity.	12049736;33046882						CDK1			1	0
622	ErbB2	Receptor with enzyme activity	ErbB3	Receptor with enzyme activity	Activation	Binding	x	ErbB2 physically interacts with ErbB3 and increases its activity.	7538656;7556068;7592681;7642563;7834741;8524214;8617201;8665853;9105049;9115272;9130710;9365520;9684874;9712416;10527633;10549355;10559227;10572067;10799311;10980598;11173924;11426640;11716544;11751413;11791178;12167415;12204533;12209601;12359757;12376557;12429844;12684395;12896906;14737100;15093539;15122317;15211562;15480434;15504738;15634652;15812817;15888451;16055672;16061682;16168116;16460914…
623	E2F1	Transcription factor	p21	Generic binding protein	Unspecified	Transcription regulation	x	Found that CDKN1A is upregulated by E2F1.	9569018;9925742;10030670;11115495;11719808;14702288;14759525;15048076;15087453;15656974;15718499;15964998;16596252;17167174;19497660;19796622;22480684;23512667;24165128;24652995;28134624;28825879;29743521;30226575;30401820;32541040
624	p53	Transcription factor	MMP-2	Metalloprotease	Activation	Transcription regulation	x	A functional P53 binding site is present in MMP-2 gene.	9343394;10029407;10506168;11571296;11792711;15102941;15220520;15448160;15588763;15994927;16258061;16680575;16728565;16951143;17188467;17258390;17677004;18495754;18980971;19631700;19939245;20018659;20398633;22451655;22885251;23048035;23982184;27765948;28630135;29899406;30650360;32650804;33567287
625	Leptin receptor	Generic receptor	JAK2	Protein kinase	Activation	Binding	x	Binding of leptin to Leptin Receptor b (LRb) leads to association with JAK2, autophosphorylation of JAK2, phosphorylation of tyrosine residues 985 and 1138 on LRb, and activation of STAT3.	8608603;9092791;9405487;9702077;9796811;10766253;11558385;11585385;11923481;12100031;12196522;12706299;12829235;14525952;14749507;14749508;16336196;17312100;18202144;18234059;27211817
626	E2F1/DP1 complex	Transcription factor	CDK1 (p34)	Protein kinase	Activation	Transcription regulation	x	E2F1/DP1 target genes were computationally predicted.	7929342;8137237;15664192;16760900						CDK1			1	0
627	ILK	Protein kinase	AKT(PKB)	Protein kinase	Activation	Phosphorylation	x	ILK phosphorylates AKT(PKB) and increases its activity.	9736715;10574698;10716737;10949937;11313365;11331582;12176337;14707121;15905178;16084094;17311006;17485554;18799788;19850036;20946117;21177334;21680733;23246924;23317227;23624332;26402060;26905583;30835508;31785406;33916175
628	Paxillin	Generic binding protein	ILK	Protein kinase	Activation	Binding	x	Paxillin physically interacts with ILK and increases its activity.	11304546;11694518;12960424;15316070;15485819;16212439;16737959;17553790;18650496;18799788;19651513;31980649
629	VEGFR-2	Receptor with enzyme activity	PI3K reg class IA	Generic binding protein	Activation	Binding	x	VEGFR-2 physically interacts with PI3K reg class IA and increases its activity.	9804796;10187776;11278468;14966899;14984432;16355213;25807985
630	p130	Generic binding protein	E2F4	Transcription factor	Inhibition	Binding	x	in the presence of exogenous p107 or p130, coexpression of exogenous SUV39H1 led to the repression of E2F4 activity.	7705662;7892279;8956997;9121766;9418868;9677324;9726970;9858615;10200336;10208422;10504464;10779352;10906146;10982822;10991938;11005809;11027571;11237530;11573202;11870225;11886176;12006580;12144826;12401786;12459729;12588981;12663518;12871207;12907598;15231644;15352160;15355984;15669057;15684384;16153605;16479154;16776654;16827746;16936745;16936746;17001309;17159899;17531812;18294958;18542057;19…
631	p107	Generic binding protein	E2F4	Transcription factor	Inhibition	Binding	x	in the presence of exogenous p107 or p130, coexpression of exogenous SUV39H1 led to the repression of E2F4 activity.	7622038;7644468;7797074;7958924;7958925;8458319;8622649;8643455;8956997;9144170;9186003;9584162;9724731;9726970;10091992;10504464;10906146;11005809;11027571;11237530;11573202;11870225;12006580;12150994;12459729;12588981;15355984;15669057;16479154;16827746;16936746;18086919;18294958;22713240;23077062;23775125;24710275;30833638
632	CDK4	Protein kinase	p130	Generic binding protein	Inhibition	Phosphorylation	x	CDK4/6 phosphorylate RB1, RBL2, SENP3, MEF2D, SRrp35, ZEB1, SHOX2, FOXM1.	8956997;10727462;12006580;12401786;16936745;22094256;22473992;23029429
633	Rb protein	Generic binding protein	E2F4	Transcription factor	Inhibition	Binding	x	RB interacts predominantly with E2Fs 1, 2, 3 and 4.	7958924;8657117;9144170;9296491;9380698;9726970;9790497;9858615;9891042;10208422;10727462;10869426;10982822;11005809;11030353;11484034;11870225;12150942;12401786;12459729;12663518;14527410;15684384;16267837;16360038;16449662;16827746;16936740;17314971;18294958;18305049;20100570
634	CDK1 (p34)	Protein kinase	Anaphase-promoting complex (APC)	Generic enzyme	Activation	Phosphorylation	x	In vitro,at least 15 of the mitotic phospho-sites in APC can be generated by cyclin-dependent kinase 1 (Cdk1). APC phosphorylation by Cdk1, but not by Plk1, is sufficient for increased Cdc20 binding and APC activation.	10582242;11859075;14657031;15577895	CDK1			1	0
635	CDK1 (p34)	Protein kinase	CDH1	Generic binding protein	Inhibition	Phosphorylation	x	Cyclin A-Cdk2 and cyclin A-Cdk1 complexes bind the APC targeting factor Cdh1. APC is inactivated during S phase in human cells by both cyclin A-Cdk2 and cyclin A-Cdk1 complexes.	12152065;16582612;16896351;20581839;28514442	CDK1			1	0
636	CDK2	Protein kinase	CDH1	Generic binding protein	Inhibition	Phosphorylation	x	Cyclin A-Cdk2 and cyclin A-Cdk1 complexes bind the APC targeting factor Cdh1. APC is inactivated during S phase in human cells by both cyclin A-Cdk2 and cyclin A-Cdk1 complexes.	10548110;11340163;12560341;16582612;23670162;28514442
637	MAD2a	Generic binding protein	CDC20	Generic binding protein	Inhibition	Binding	x	Mad2a spindle checkpoint protein inhibits APC/C through binding to its mitotic-specific activator Cdc20.	9637688;9736712;10582244;10700282;11274370;11438673;11459826;11702782;11707408;11804586;12196507;12456649;12473343;12574116;14561775;14607335;15289312;15525512;15694304;15922598;16138009;16355229;16497171;16525508;16600213;16636141;17038540;17360335;17426725;17443180;17443186;17915194;18022367;18318601;18592005;18794143;18981471;18997788;19098431;19143472;19154722;19528295;19719327;19826003;19934…						CDC20			1	0
638	MAD1 (mitotic checkpoint)	Generic binding protein	MAD2a	Generic binding protein	Activation	Binding	x	MAD1 (mitotic checkpoint) facilitates the formation of the active conformation of Mad2a and promotes formation of the Mad2a - Cdc20 interaction.	9546394;9786942;10660610;11181178;11459826;11707408;11804586;12574116;15694304;15824131;15922598;16189514;16636141;17038540;18318601;18922800;18981471;19060903;19273613;20088965;20360068;20392738;21041666;21149564;21274008;21327106;21772247;21988832;22037211;22100920;22405274;22493223;24344181;25012665;25232865;25422469;29162720;29425500;30379607;34561473
639	PLK1	Protein kinase	Anaphase-promoting complex (APC)	Generic enzyme	Activation	Phosphorylation	x	In vitro,at least 3 of the mitotic phospho-sites in APC can be generated by Pololike kinase 1 (Plk1). APC phosphorylation by Cdk1, but not by Plk1, is sufficient for increased Cdc20 binding and APC activation.	11859075;14657031;15640839
640	CDK1 (p34)	Protein kinase	CDC20	Generic binding protein	Activation	Phosphorylation	x	It is supposed in more articles that CyclinB/Cdk1 phosphorylates of CDC20 and activates its. But CyclinB/Cdk1-dependent ihibition of CDC20 is shown in one experiment .	10799291;12152065;26912231;28514442	CDK1			1	0	CDC20			1	0
641	APC/CDC20 complex	Generic enzyme	Nek2A	Protein kinase	Inhibition	Covalent modification	x	CDC20 binds and targets nek2a to the degradation via a proteasome-dependent pathway.	11742988;15678131;16648845;18215523;19026787;23288039	CDC20			1	0	NEK2			1	0
642	CDK1 (p34)	Protein kinase	PLK1	Protein kinase	Activation	Phosphorylation	x	Cdk1 plays a crucial role in coordinating spatial and temporal activity of PLK1 inside the mitotic cells.	7673138;14532135;17446864;20633640	CDK1			1	0
643	p16INK4	Generic binding protein	CAK complex	Protein kinase	Inhibition	Binding	x	P16INK4 physically interacts with CAK complex and decreases its activity.	9488660	CDKN2A			1	0
644	Vitronectin	Receptor ligand	alpha-8/beta-1 integrin	Generic receptor	Activation	Binding	x		7559467;9548928;12297042;15761669
645	alpha-10/beta-1 integrin	Generic receptor	FAK1	Protein kinase	Activation	Binding	x	alpha-10/beta-1 integrin activate FAK1 via binding of FAK1 to cytoplasmic tail of beta-1 integrin	16919435;18923058
646	alpha-2/beta-1 integrin	Generic receptor	FAK1	Protein kinase	Activation	Binding	x	The ollagen receptor alpha-2/beta-1-integrin regulates the activation of FAK.	20332118
647	alpha-5/beta-1 integrin	Generic receptor	FAK1	Protein kinase	Activation	Binding	x	FAK1 is strongly acivated in response to the binding of alpha-5/beta-1 integrin to fibronectin.	9430699;15637140;15688067;25300309
648	IGF-2	Receptor ligand	IGF-1 receptor	Receptor with enzyme activity	Activation	Binding	x	IGF-2 acts as ligand for IGF-1 receptor.	9972281;12086849;15936977;16557570;16724056;16894293;16965600;17360667;17451939;17988211;18056713;19016246;19165858;19319849;20710042;26369386;26760116;29608283;31558604;31765403;31922228	IGF2	1	0
649	VEGFR-2	Receptor with enzyme activity	FAK1	Protein kinase	Activation	Phosphorylation	x	VEGFR-2 phosphorylates FAK1 and increases its activity.	10347094;16415178;19203212;21622720;27052191
650	IBP	Generic binding protein	IGF-2	Receptor ligand	Inhibition	Binding	x	Whether IBP assumes an inhibitory role or an enhancing role in IGF signaling may depend on the cell type and the compound that induces its expression.	7683646;9731744;10826997;11959812;15935690;15936977						IGF2	1	0
651	PtdIns(3,4,5)P3 intracellular anatomical structure	Compound	VAV-2	Regulators (GDI, GAP, GEF)	Activation	Binding	x		10934226;15728722
652	PRSS11 (HtrA1)	Generic protease	XIAP	Generic binding protein	Inhibition	Cleavage	x	XIAP is a putative substrate of HtrA1(PRSS11) identified from the peptide library.	11604410;19301262;21387310	HTRA1	1	0
653	Beta-catenin	Generic binding protein	TCF7L2 (TCF4)	Transcription factor	Activation	Binding	x	Beta-catenin physically interacts with TCF7L2 (TCF4) and increases its activity.	10080941;10607566;10825188;10898789;11126358;11711551;11713475;11713476;11782388;12417018;12657632;12711682;12750294;12861022;12874278;12944908;14747478;15239100;15260989;15294866;15331612;15381698;15525529;15578569;15670774;15684397;15778706;15930030;16007074;16141201;16230076;16442529;16478791;16489032;16564030;16569639;17052462;17053159;17072306;17167838;17283121;17318191;17412698;17828298;179…
654	CDK1 (p34)	Protein kinase	HMGA2	Transcription factor	Inhibition	Phosphorylation	x	CDK1 (p34) phosphorylates HMGA2 and decreases its activity.	10636877;18779572	CDK1			1	0
655	CDK1 (p34)	Protein kinase	p53	Transcription factor	Activation	Phosphorylation	x	CDK1 (p34) phosphorylates and activates p53 .	1584757;9467949;10644693;10884347;11327730;11494044;16575404;17128209;19056339;20564491;20808790	CDK1			1	0
656	H-Ras	RAS - superfamily	PI3K cat class IA	Lipid kinase	Activation	Binding	x	H-Ras activates PI3K	1608472;7774014;7820549;8052307;8650270;8665852;9150145;9297626;11340161;15549091;16088938;16456537;16724053;16724058;20603646;31906952
657	CDK1 (p34)	Protein kinase	Brca1	Generic binding protein	Activation	Phosphorylation	x	CDK1 (p34) phosphorylates and activates Brca1.	9244350;19683496;24356582;24378347	CDK1			1	0
658	Cyclin B2	Generic binding protein	CDK1 (p34)	Protein kinase	Activation	Binding	x	CDC2 (CDK1) interacts with CCNB2 (cyclin B2). This interaction was modeled on a demonstrated interaction between monkey CDC2 and human CCNB2.	1483352;4502709;7737117;8070405;9926943;11976667;12152065;20360068;26186194;28514442;30674583;30952665						CDK1			1	0
659	p14ARF	Generic binding protein	MDM2	Generic enzyme	Inhibition	Binding	x	p14ARF bound to Mdm2 inhibits ubiquitination activity of Mdm2	8816500;9194558;9529248;9529249;9653180;9724636;9878046;10359817;10360174;10559859;10713175;10801444;10822382;11099028;11136714;11196623;11237523;11518711;11526482;11718560;11877395;12082609;12085228;12297306;12556559;12740913;15485902;15838523;15892868;15897463;16107876;16267006;16827746;16874022;17080077;17251931;17314971;17373842;17391916;17667954;17909018;17968318;18381074;18418067;18467333;1…	CDKN2A			1	0
660	E2F2	Transcription factor	p14ARF	Generic binding protein	Activation	Transcription regulation	x	E2F2 activates transcription of p14ARF.	9774662;11491305;11883935;12000749;12695664;16232321						CDKN2A			1	0
661	E2F3	Transcription factor	p14ARF	Generic binding protein	Unspecified	Transcription regulation	x	E2F3 regulates transcription of p14ARF.	9774662;11883935;12000749;12695664;15175242;16232321;16340309;16869767;16921403;18076574						CDKN2A			1	0
662	p14ARF	Generic binding protein	E2F1	Transcription factor	Inhibition	Binding	x	ARF competes with E2F1 for binding to DP1.	11314038;12082609;15838523;16135794;16600663;20082327;24675884	CDKN2A			1	0
663	p14ARF	Generic binding protein	p53	Transcription factor	Activation	Binding	x	p14ARF physically interacts with p53 and increases its activity.	8668206;9529249;9653180;9694807;9744267;9744268;10187774;10360174;10706102;12446718;12556559;12640129;12740913;14665636;16600663;17099700;17651940;17968318;19028987;22467867;24067370	CDKN2A			1	0
664	p14ARF	Generic binding protein	HIF-1	Transcription factor	Inhibition	Binding	x	P14ARF physically interacts with HIF-1 and decreases its activity.	11382768	CDKN2A			1	0
665	p14ARF	Generic binding protein	HIF1A	Transcription factor	Inhibition	Binding	x	p14ARF (alternative reading frame product of the INK4A locus) can directly inhibit the transcriptional activity of HIF-1 by sequestering its alpha subunit into the nucleolus.	11382768;16600663	CDKN2A			1	0
666	Max	Transcription factor	c-Myc	Transcription factor	Activation	Binding	x	Association of Max with c-Myc was identified by tandem affinity purification (TAP) and the mass spectral multidimensional protein identification technology (MudPIT).	1406956;1459463;1840505;1892074;2006410;7958908;8224841;8266081;8600028;8861962;9000049;9162900;9184233;9353256;9680483;9708738;9764821;9844600;9872993;10229200;10319872;10465786;10593926;10611234;10744738;10918583;11145693;11292350;11559988;11891322;12391307;12553908;12565816;12584560;12660246;12821782;14980448;15001888;15121849;15361884;16002048;16064138;16352593;16620026;16620027;16620030;1662…
667	p73	Transcription factor	Jagged2	Receptor ligand	Activation	Transcription regulation	x	JAG2 is up-regulated by p73.	11641404;12213815;12673118;15095006;19907659
668	Jagged2	Receptor ligand	NOTCH1 receptor	Generic receptor	Activation	Binding	x	Jagged2 activates NOTCH1 receptor	9315665;11006133;11467450;15886115;17409286;19503073;22075160;32820046
669	PP2C alpha	Protein phosphatase	Axin	Generic binding protein	Inhibition	Dephosphorylation	x	PP2C directly dephosphorylates Axin and decreases its stability.	10644691;10872818
670	Dsh	Generic binding protein	PP2C alpha	Protein phosphatase	Activation	Binding	x	Dsh physically interacts with PP2C alpha and increases its activity.	10644691
671	Beta-catenin	Generic binding protein	Tcf(Lef)	Transcription factor	Activation	Binding	x	Beta-catenin forms a complex with Tcf(Lef) and activates it.	10209158;10987283;11784015;12711682;12880414;15239100;15271658;15543593;15695395;15993040;16167329;16447163;16520547;16724056;16741972;16751178;17053159;18289012;21685359;24616106
672	Tcf(Lef)	Transcription factor	Survivin	Generic binding protein	Activation	Transcription regulation	x	Tcf(Lef) binds to the survivin promoter region leading to enhanced expression of survivin.	12885482;17005722;18075512;20236666						BIRC5			1	0
673	JunB	Transcription factor	p16INK4	Generic binding protein	Activation	Transcription regulation	x	P16ink4 is JunB transcriptional target.	10856241;10918184;14668816;18226189;25526087;25987255;34469740						CDKN2A			1	0
674	c-Jun	Transcription factor	CDK1 (p34)	Protein kinase	Activation	Transcription regulation	x	C-Jun can bind to gene CDK1 (p34) promoter and activates CDK1 (p34) expression.	15039780;15107616;18226189						CDK1			1	0
675	IRS-1	Generic binding protein	PI3K reg class IA (p85-alpha)	Generic binding protein	Activation	Binding	x	IRS-1 interacts with PI3K reg class IA (p85-alpha) and induces its activity.	1375946;1381348;7486683;7539611;7540574;7828547;8546673;8895466;8995239;9065454;9166661;9415395;9421369;9560323;9564850;9784853;9886492;9886807;10329978;10428812;10535444;10660596;10733921;10781824;10828835;10839189;11027274;11078455;11136729;11241354;11287365;11438661;11463579;11473053;11476939;11518717;11692174;11713219;11739098;11748924;11756339;11818508;11856812;11978177;12020946;12107746;121…
676	Leptin receptor	Generic receptor	STAT3	Transcription factor	Activation	Binding	x	Leptin binds to leptin receptor and stimulates the phosphorylation of STAT3.	8608603;8692797;9003804;9796811;10799542;11018044;11445068;11923481;12540594;12594516;12824284;14749507;14749508;15604114;15634336;16336196;18619412;20833647;27211817;28256636;32304665
677	AKT(PKB)	Protein kinase	GSK3 beta	Protein kinase	Inhibition	Phosphorylation	x	AKT(PKB) phosphorylates and inhibits GSK3 beta.	11584303;11701324;12124352;12750378;12808085;14966899;14985354;15016802;15297258;15799972;15878878;15993040;16007092;16145048;16489037;16516442;16619268;16817229;16934435;17029735;17215071;17311006;17348861;17386267;17537614;17595317;17604717;17716864;17971449;17993264;18077182;18218726;18639247;18678273;18804163;19176518;19307602;19416964;20018812;20333643;20399660;20696212;20823161;21779512;229…
678	PDK (PDPK1)	Protein kinase	p90Rsk	Protein kinase	Activation	Phosphorylation	x		10021376;10469565;10480933;10610536;10856237;11357143;11585927;15632195
679	AKT(PKB)	Protein kinase	Tuberin	Regulators (GDI, GAP, GEF)	Inhibition	Phosphorylation	x	AKT(PKB) phosphorylates and inactivates Tuberin.	12150915;12172553;15029179;15130559;15156201;16027121;16258273;16288294;16339964;16619268;16636147;16724053;16724055;16862180;16968213;17041622;17321123;17376031;17386267;17604717;17712357;17928127;17972252;18094094;18177819;18291711;18466115;18555664;18930818;19176518;20660299;20965424;22595285;30266989;30602778;33273660
680	CDK1 (p34)	Protein kinase	c-Fos	Transcription factor	Unspecified	Phosphorylation	x	CDK1 (p34) phosphorylates c-Fos.	1766667;8341696	CDK1			1	0
681	ERK1/2	Protein kinase	HIF1A	Transcription factor	Activation	Phosphorylation	x	Erk (MAPK1/3) phosphorylates HIF1A and increases its activity.	10551817;10683440;14966899;15385570;15498848;15831232;16270297;16724055;18562239
682	Fibronectin	Receptor ligand	alpha-V/beta-3 integrin	Generic receptor	Activation	Binding	x	In association with beta-3 integrin, alpha-V binds many ECM proteins such as vitronectin, fibronectin, or collagen.	7545166;11478843;11877390;11940508;12297042;12446696;12867986;15687337;15761669;15866889;16167340;17825525;18586094;18638550;19244161;19874888
683	Vitronectin	Receptor ligand	alpha-V/beta-3 integrin	Generic receptor	Activation	Binding	x	In association with beta-3 integrin, alpha-V binds many ECM proteins such as vitronectin, fibronectin, or collagen.	8293561;8794870;8896608;10022831;11166270;11278271;11478843;11877390;11940508;12243745;12297042;12393886;15761669;15988761;16126370;16167340;17403662;17446174;18638550;19882657
684	MAD	Transcription factor	Max	Transcription factor	Inhibition	Binding	x	Level of Mad heterodimerized with Max is significantly decreased in HHV-6-infected cells compared with the level in mock-infected cells.	8224841;8425218;9000049;9111304;9311776;9528857;9886493;10229200;11145693;11602341;11896618;12391307;12553908;16908182;18046334;18235219;19766114;20211142;21855630;26186194;27346356;28514442
685	Tuberin	Regulators (GDI, GAP, GEF)	RHEB2	RAS - superfamily	Inhibition	Transformation	x	The main mechanism of the function of tuberin appears to be to regulate the GTP/GDP status of rheb by virtue of its GAP domain.	12771962;12820960;12842888;12869586;12906785;15029179;15340059;15755954;15854902;16258273;16288294;16636147;16724053;16724055;16728407;16849518;16897363;16968213;17041622;17077083;17244624;17321123;17712357;17928127;18094094;18177819;18309292;18466115;18555664;19176517;20018863;20576033;21686267;22795129;23955302;26742086;30514904;30988000;32898476;33217448
686	CDK1 (p34)	Protein kinase	CUX1	Transcription factor	Inhibition	Phosphorylation	x	Hyper-phosphorylation of CUX1 by cyclin B/CDK1 inhibits its DNA binding activity in mitosis and interferes with its nuclear localization following cell division and formation of the nuclear membrane	11584018;18313863;20729212	CDK1			1	0
687	p130	Generic binding protein	E2F5	Transcription factor	Inhibition	Binding	x	p130 physically interacts with E2F5 and inhibits its activity.	7760804;7892279;10779352;11027571;11237530;11319226;11756542;11846025;11886176;12459729;15231644;15669057;16827746;16936746;17488475;17531812;18294958;21498570
688	p107	Generic binding protein	E2F5	Transcription factor	Inhibition	Binding	x	p107 interacts with E2F5 and inhibits its activity.	7760804;10727462;11237530;12150900;12150994;12459729;16827746;16936746;22713240;23775125
689	RHEB2	RAS - superfamily	mTOR	Protein kinase	Activation	Binding	x	Rheb directly interacts with mTOR Complex1, thus stimulating its ability to signal downstream to S6K1.	12869586;12906785;15029179;15156201;15185396;15755954;15772076;15854902;15878852;16098514;16258273;16631613;16724053;16724055;16915281;16968213;17018601;17041622;17613433;17928127;18094094;18177819;18466115;18550814;18555664;19000755;19887105;20965424;21239491;22649696;23895284;25729885;30988000;32898476;34445471
690	Rb protein	Generic binding protein	E2F2	Transcription factor	Inhibition	Binding	x	Interaction of Rb protein with E2F2 was shown by using yeast two-hybrid system method .	8246996;8657117;8832394;9296491;9671466;10727462;11085509;11484034;12065245;12459729;12479270;12502741;15352160;15861133;15949438;16267837;16360038;16449662;16827746;17314971;17380128;17488475;18294958;19372585;19513100;20100570;27991597;31130363;33219128
691	TBX3	Transcription factor	p14ARF	Generic binding protein	Inhibition	Transcription regulation	x	TBX3 suppresses expression of cell cycle inhibitor p14ARF.	11748239;12000749;12032820;16921403;18245468;18356246						CDKN2A			1	0
692	TBX3	Transcription factor	p53	Transcription factor	Inhibition	Transcription regulation	x	TBX3 binds to gene p53 promoter and suppresses p53 expression.	12032820
693	ErbB2	Receptor with enzyme activity	ErbB4	Receptor with enzyme activity	Activation	Binding	x	To prove further that the maintenance of HER2 phosphorylation was due to HER4 activation, we assessed the dimerization between HER2 and HER4. Indicative of dimerization in SKBR3 and MCF-7 cells, Figure 2B illustrates the co-immunoprecipitation of HER2 with intracellular anti-HER4, induced by heregulin stimulation or EGFR inhibition with either AG 1478 or Iressa.	8617201;9105049;9365520;9684874;10549355;10572067;10623878;11791178;12167415;12209601;12374672;12429844;15480434;15982853;16460914;16767099;16839426;16899478;16978839;17493932;17553674;18682844;19609946;21554097;21826647;23033483;24557338;25153719;26418945;26692570
694	FKHR	Transcription factor	Survivin	Generic binding protein	Inhibition	Transcription regulation	x	FKHR binds to gene Survivin promoter and suppresses Survivin expression.	15132996;19470765;23204226;25584414;31866378						BIRC5			1	0
695	Shc	Generic binding protein	MAPKAPK2	Protein kinase	Activation	Binding	x	Shc physically interacts with MAPKAPK2 and increases its activity.	15094067
696	C/EBPbeta	Transcription factor	C/EBPalpha	Transcription factor	Activation	Transcription regulation	x	C/EBPbeta binds to gene C/EBPalpha promoter and promotes C/EBPalpha expression.	1840554;10485846;15110775;15158467;15751966;15985551;16431920;16461934;17011499;17110376;17139329;17264204;18622014;19270737;19581927;20179325;21456066;21521687;22262865;22411169;23456364;23612310;23643813;24061474;24216764;24246779;24273171;24368734;24859602;25043739;25203139;25412305;25683718;26117538;26303948;28107648;28972158;29748257;29768199;30250186;30279163;31015230;31061100;32877276;3310…
697	E2F1	Transcription factor	Survivin	Generic binding protein	Activation	Transcription regulation	x	Survivin promoter has a putative E2F1-binding site.	15271987;16601104;16606705;17699779;17848598;18075512;19497660;19796622;21212384;21718681;23449974;24038122;25593464;28146423;29059406;29452167;29743521						BIRC5			1	0
698	E2F2	Transcription factor	Survivin	Generic binding protein	Activation	Transcription regulation	x	E2F2 activates transcription of Survivin.	15271987;17916908						BIRC5			1	0
699	E2F3	Transcription factor	Survivin	Generic binding protein	Activation	Transcription regulation	x	E2F3 activates transcription of Survivin .	15271987;18075512;24830600						BIRC5			1	0
700	GSK3 alpha/beta	Protein kinase	c-Myc	Transcription factor	Inhibition	Phosphorylation	x	GSK3 is thought to phosphorylate cyclin D1 at threonine 286 (Thr286), and the transcription factor c-myc at Thr58, which targets these proteins for ubiquitylation and subsequent proteolytic destruction.	11584304;14563837;15286700;16510874;16938463;16987807;21629754;22025562;25893605;25897075;26675138
701	IGF-1 receptor	Receptor with enzyme activity	14-3-3 beta/alpha	Generic binding protein	Activation	Phosphorylation	x	Interaction of IGF-1 receptor with 14-3-3 beta/alpha was shown by combining immunoprecipitation and high-throughput mass spectrometry (IP-HTMS) .	9581554;12482592;14651979;15629149
702	IKK-beta	Protein kinase	RelA (p65 NF-kB subunit)	Transcription factor	Activation	Phosphorylation	x	Phosphorylation of S536 of RelA by IKKs has been shown to increase RelA's binding with p300 but decrease its binding with co-repressor SMRT.	9346485;10521409;12813046;15084260;15128824;15212763;15489227;15653325;15808510;15986139;16046471;16513650;16724054;17047224;17459524;17561400;18267068;18477470;18519641;18644995;19648011;19746155;20363318;20937593;22536447;22633953;23395931;24561578;26993770;30429105;31005254;31614149;31819048;33157351;33420270;34325714
703	14-3-3 zeta/delta	Generic binding protein	c-Raf-1	Protein kinase	Activation	Binding	x	Association of 14-3-3 zeta/delta with c-Raf-1 was detected by tandem affinity purification and immunoblotting.	7559537;7628630;7935795;7939632;8524284;8668348;8700872;9153224;9261098;9360956;9632690;9665134;10611249;10620507;10887173;10998357;11023813;11325826;11697890;12177059;12244094;12360521;12801936;14688280;15023544;15664191;16306228;16413928;16508002;16968750;17706925;17979178;19049963;30106602;31980649;32086379
704	14-3-3 beta/alpha	Generic binding protein	c-Raf-1	Protein kinase	Activation	Binding	x	Interaction of 14-3-3 beta/alpha with c-Raf-1 was shown by using yeast two-hybrid system method .	7557021;7644510;7882972;7935795;7939645;8048167;8085158;8702721;9467949;10463061;10620507;10848612;11023813;11697890;12177059;12360521;12620389;17706925;18771726;20234004;26333016;30106602;31980649;32086379;33122628
705	c-Raf-1	Protein kinase	BAD	Generic binding protein	Inhibition	Phosphorylation	x	c-Raf-1 phosphorylates BAD and decreases its activity.	8929531;8929532;9194558;11521192;15849194;16099987;18006502;18508762;19667065;20056832;21317286
706	SFRP2	Generic binding protein	WNT4	Receptor ligand	Inhibition	Binding	x	sFRP-2 physically interacts with Wnt-4 and it modulates (inhibits) Wnt-4 signaling.	9853965	SFRP2	1	0
707	c-Raf-1	Protein kinase	MEK2(MAP2K2)	Protein kinase	Activation	Phosphorylation	x	c-Raf-1 phosphorylates MEK2(MAP2K2) and increases its activity.	1326789;7565670;8157000;8393135;9671314;9733801;11018021;11325826;11443134;11909642;12586443;12876556;14724641;15313400;16364241;16508002;16724053;16858395;17314970;17537614;18637013;19541618;21988832;31980649
708	IKK-alpha	Protein kinase	RelA (p65 NF-kB subunit)	Transcription factor	Activation	Phosphorylation	x	Chromatin-bound IKK-alpha coordinates the simultaneous phosphorylation of RelA (p65 NF-kB subunit) at Ser536 and co-repressor SMRT at Ser 2410 that disrupts chromatin-associated repression complexes to potentiate NF-kappaB transcription.	8246997;10428814;12419817;12842894;14743216;14963024;15489227;15653325;15845455;15858576;15986139;16046471;16382138;16724054;17183360;17254973;17371257;17434128;17561400;18267068;18477470;18519641;18644995;19648011;19666475;19746155;20363318;21903422;27934954;28472283;29933047
709	PI3K reg class IA	Generic binding protein	p70 S6 kinase1	Protein kinase	Activation	Binding	x	PI3K reg class IA physically interacts with p70 S6 kinase1 and increases its activity.	11684675
710	JAK2	Protein kinase	STAT5B	Transcription factor	Activation	Phosphorylation	x	JAK2 could be coimmunoprecipitated with STAT5B in response to stimulation of the murine receptor but not when activating the human receptor.	8923468;9047382;9575217;9602424;10201908;10454585;10757801;11021537;12017556;12456798;12538627;14551225;14730712;15313458;15509516;17024180;18430728;19220857;20372971
711	ESR1 (nuclear)	Transcription factor	CYP1B1	Generic enzyme	Activation	Transcription regulation	x	Transcription regulation of CYP1B1 by ESR1 (nuclear) was shown by chromatin immunoprecipitation and chip-on-chip assay.	10357772;10415108;12970067;15126349;15677324;15964790;16010691;16087863;16606704;16778766;16961928;17511620;17515612;19470599;21235772;21502505;22071320;22446103;23828038;23855798;24299737;24631339;27107895;27543265;33542201						CYP1B1	1	0
712	NOTCH1 (NICD)	Transcription factor	MAML1	Generic binding protein	Activation	Binding	x	NOTCH1 physically interacts with MAML1 and increases its activity.	9917364;10898989;11101851;11112321;11997524;12509463;15897231;16530044;17409286;19907488;30975888;31927035
713	ErbB2	Receptor with enzyme activity	c-Src	Protein kinase	Activation	Binding	x	SRC (SRC-1) interacts with the ERBB2 (HER2) promoter.	7542762;7903421;9444956;10376522;11940572;12753909;15170449;15788656;16170374;17283152;18721752;19103753;19190626;19372587;19515834;20505116;24513268
714	CDC25C	Protein phosphatase	CDK1 (p34)	Protein kinase	Activation	Dephosphorylation	x	Following activation by the phosphatase CDC25C, CDK1 phosphorylates a large number of substrates that promote nuclear-envelope breakdown, centrosome separation, spindle assembly and chromosome condensation.	8119945;8440392;8625296;9141461;9268380;9278511;9585407;9683638;9733650;10864927;11100717;11836499;11896603;11976667;12461778;12676925;15286739;15578575;16682204;17341183;17349584;18056802;18272572;18604163;19074854						CDK1			1	0
715	E2F1	Transcription factor	CDC25A	Protein phosphatase	Activation	Transcription regulation	x	Three different cis-elements were involved in activation of cdc25A by E2, namely, GC-rich Sp1 binding sites, CCAAT motifs that bind NF-Y, and E2F sites that bind DP/E2F1 proteins.	9858615;10373518;10454584;10766737;10982822;11313986;11799067;12909334;12923195;15210709;15362224;15485920;15525642;16598773;16606705;16705168;16923815;18347061;18483265;18836037;20376578;20421925;20435884;20940416;21212384;21738216;22185776;22969762;24792116;25582751;27175585;28991226;29059406
716	Nek2A	Protein kinase	HEC	Generic binding protein	Inhibition	Phosphorylation	x	Nek2A phosphorylates HEC and decreases its activity.	9295362;12386167;16280549;21900206;23328480;24773549;27855372	NEK2			1	0
717	SHP-2	Protein phosphatase	STAT1	Transcription factor	Inhibition	Dephosphorylation	x	SHP2 binds to STAT1 and implicated in the impairment of STAT1 tyrosine phosphorylation.	12270932;15085931;15578920;16529541;17085014;18832710;19133257;21400616;22306001;22942432;27213290;29371942
718	FAK1	Protein kinase	RIPK1	Protein kinase	Inhibition	Binding	x	FAK1 physically interacts with RIPK1 and decreases its activity.	15121855;15752987;17135301;17197095;30808745
719	IGF-1 receptor	Receptor with enzyme activity	14-3-3 zeta/delta	Generic binding protein	Activation	Phosphorylation	x	IGF-1 receptor physically interacts with 14-3-3 zeta/delta and increases its activity.	9581554;12482592;14651979;28924044
720	FGFR3	Receptor with enzyme activity	Shc	Generic binding protein	Activation	Binding	x	FGFR3 binds to Shc and increases its activity.	9045692;10377388
721	CDK1 (p34)	Protein kinase	Survivin	Generic binding protein	Activation	Phosphorylation	x	Survivin is phosphorylated by mitotic kinase Cdk1 and this modification is essential for cell division.	11069302;11861764;16934447;17681274;18075512;18949405;19287963	CDK1			1	0	BIRC5			1	0
722	PI3K reg class IA (p85)	Generic binding protein	PI3K cat class IA	Lipid kinase	Activation	Binding	x	Complex regulatory subunit PI3K reg class IA (p85) binds to catalytic subunit PI3K cat class IA and activates it	8175658;8313896;8388374;9192891;9410892;9488453;10704820;11689886;16088938;16088939;19838216
723	CDC25A	Protein phosphatase	CDK1 (p34)	Protein kinase	Activation	Dephosphorylation	x	CDC25A has a role in the G2/M transition19,20 by activating CDK1/cyclin B complexes.	10454565;11100718;11298456;11500387;11976667;12411508;12676925;14517313;15578575;15928203;16682204;17341183;17568790;19074854;19192479;20360007;20368335						CDK1			1	0
724	WNT1	Receptor ligand	LRP6	Generic receptor	Activation	Binding	x	WNT1 binds to and activates LRP6.	11029007;11448771;15143170;15474285;15778991;16126904;16340998;18957220
725	WNT5A	Receptor ligand	FZD2	GPCR	Activation	Binding	x	WNT5A binds to the CRD domain of FZD2 and stimulates downstream signaling.	20101234;25605717;27402827;33723319
726	NOTCH2 (2ICD)	Generic binding protein	RBP-J kappa (CBF1)	Transcription factor	Activation	Binding	x	Murine Notch2 molecules form a NICD fragment that preferentially interacts with CSL.	9032325;11467450;11518718;12370315;15241396;15917835;16095948;31914702
727	NOTCH3 (3ICD)	Generic binding protein	RBP-J kappa (CBF1)	Transcription factor	Activation	Binding	x	Murine Notch3 molecules form a NICD fragment that preferentially interacts with CSL.	10433920;11404076;11467450;11518718;12370315;15241396;15879553;15917835;16095948;25356737;31914702;33775697
728	c-Src	Protein kinase	STAT1	Transcription factor	Activation	Phosphorylation	x	c-Src phosphorylates and activates STAT1.	8657134;9344858;10358079;11169589;11751911;12032773;14502555;14978237;15578920;16858407;34563641
729	MAPKAPK2	Protein kinase	CDC25B	Protein phosphatase	Inhibition	Phosphorylation	x	p38 and its downstream target, mitogen-activated protein kinase-activated protein kinase 2 (MAPKAPK2) were initially shown to phosphorylate CDC25B and CDC25C in vitro and in vivo after UV-induced DNA damage.	15629715;16682204;16861915;17568790;18572308
730	MAPKAPK2	Protein kinase	CDC25C	Protein phosphatase	Inhibition	Phosphorylation	x	MAPKAPK2 phosphorylates CDC25C and decreases its activity.	15629715;17568790
731	APC/hCDH1 complex	Generic enzyme	CDC20	Generic binding protein	Inhibition	Covalent modification	x	CDH1 binds and targets CDC20 to the degradation via a proteasome-dependent pathway.	9482731;9651679;10465783;15678131;17376772;17891138;18215523;20633640						CDC20			1	0
732	APC/CDC20 complex	Generic enzyme	Cyclin A	Generic binding protein	Inhibition	Covalent modification	x		11285279;11285280;11340163;12049731;15577895;15678131	CDC20			1	0
733	APC/hCDH1 complex	Generic enzyme	Nek2A	Protein kinase	Inhibition	Covalent modification	x		10733526;16648845;17376772						NEK2			1	0
734	CDK1 (p34)	Protein kinase	Histone H3	Generic binding protein	Unspecified	Phosphorylation	x	CDK1 (p34) phosphorylates Histone H3.	8662672;20444701;23901111;24781523	CDK1			1	0
735	CDK1 (p34)	Protein kinase	Nucleolin	Generic binding protein	Unspecified	Phosphorylation	x	Nucleolin was identified as putitative Cdk1-Cyclin B substrate by highly specific, covalent capture-and-release methodology developed for rapid purification of tagged peptides derived from labeled substrate proteins.	2178776;2192260;10544174;15495262;17570479;18234856;21998300;24530506	CDK1			1	0
736	CDK6	Protein kinase	p130	Generic binding protein	Inhibition	Phosphorylation	x	CDK4/6 phosphorylate RB1, RBL2, SENP3, MEF2D, SRrp35, ZEB1, SHOX2, FOXM1.	11157749;12435635;16936745;22094256
737	APC/hCDH1 complex	Generic enzyme	PLK1	Protein kinase	Inhibition	Covalent modification	x	APC/hCDH1 complex induces destruction of PLK1.	11003657;14734534;15678131;17376772;17700535;18662541;20633640;21768287
738	CDK4	Protein kinase	p107	Generic binding protein	Inhibition	Phosphorylation	x	CDK4 interacts with p107.	7797074;8956997;10069453;10091992;10727462;12006580;16936745;22094256;23775125
739	alpha-V/beta-3 integrin	Generic receptor	FAK1	Protein kinase	Activation	Binding	x	alphav/beta3 integrin binds to FAK.	11278271;11420674;11927607;12234017;15258893;15637140;15886876;16919435;19089993;19889638
740	alpha-V/beta-5 integrin	Generic receptor	FAK1	Protein kinase	Activation	Binding	x	FAK1 binds to alpha-V/beta-5 integrin.	11420674;11927607;12844492;15637140;15673687;16529932;19089993;26984508
741	Ubiquitin	Generic binding protein	Nek2A	Protein kinase	Inhibition	Binding	x	Ubiquitin binds to and inhibits Nek2A.	11742988;16648845;23288039;29863498;34061780;34739326						NEK2			1	0
742	Ubiquitin	Generic binding protein	CDC20	Generic binding protein	Inhibition	Binding	x	UBIQ physically interacts with CDC20.	9482731;10465783;15678131;16878123;17443186;19167333;20054826;20212161;21389084;21926987;22152475;24857844;26503038;29669289;32076268;34739326						CDC20			1	0
743	ERK1/2	Protein kinase	ERF	Transcription factor	Inhibition	Phosphorylation	x	ERF is a specific target for Erks and is phosphorylated at multiple sites and exported to the cytoplasm and thus its activity as a transcriptional repressor is inhibited.	10330152;16799155
744	GSK3 beta	Protein kinase	Beta-catenin	Generic binding protein	Inhibition	Phosphorylation	x	GSK3 beta phosphorylates Beta-catenin and promotes its degradation via the proteasome pathway.	9566905;10074433;10228155;10318824;10508699;11251183;11713224;11818547;11835406;11929826;11967263;12027456;12051714;12114015;12297048;12417018;12813129;12874278;15064718;15179030;15190077;15228590;15297258;15327768;15543593;15670774;15829953;15829978;15993040;16039586;16322400;16447163;16520547;16552619;16741972;16816383;17317723;17318191;17360687;17510365;17543867;17572842;17652946;17881495;1843…
745	Tcf(Lef)	Transcription factor	c-Myc	Transcription factor	Activation	Transcription regulation	x	Tcf(Lef) stimulates expression of c-Myc.	12743027;15543593;17360711;18218726;24616106
746	APC/CDC20 complex	Generic enzyme	Aurora-B	Protein kinase	Inhibition	Covalent modification	x	APC/CDC20 complex ubiquitinates Aurora-B and inhibits it.	15923616;18662747	CDC20			1	0
747	Jagged1	Receptor ligand	NOTCH2 receptor	Generic receptor	Activation	Binding	x		10551863;10934472;10958687;11346656;11467450;17183323;19276344;23549787;30226866;30284985;32820046
748	Jagged2	Receptor ligand	NOTCH2 receptor	Generic receptor	Activation	Binding	x		10958687;11467450;32820046
749	Jagged1	Receptor ligand	NOTCH1 receptor	Generic receptor	Activation	Binding	x	Jagged1 activates NOTCH1 receptor	10551863;10934472;11006133;11467450;15368353;15531953;15574878;15695512;16140393;16317090;17183323;17409286;17761753;17938237;18565101;18784255;19503073;19594638;19853579;20192807
750	Jagged1	Receptor ligand	NOTCH3 receptor	Generic receptor	Activation	Binding	x	In ovarian carcinoma Jagged-1 interacts with Notch3 in juxtacrine fashion.	10383933;10551863;11006133;11467450;12482954;14714274;15350543;16107360;18632624;18758477;20068176;22487239;26213336;27941324;30226866
751	Jagged2	Receptor ligand	NOTCH3 receptor	Generic receptor	Activation	Binding	x	Jagged2 binds to receptor NOTCH3 and stimulates its activity.	11006133
752	HEC	Generic binding protein	MAD1 (mitotic checkpoint)	Generic binding protein	Activation	Binding	x	Interaction of HEC with MAD1 (mitotic checkpoint) was shown by using yeast two-hybrid system method .	12351790

## Sheet: Table 5_Supplementary Material
Table 5_Supplementary Material: Interactions Report of BL2 up-regulated genes
	From		To							From	BL2_genelist		To	BL2_genelist
#	Network Object "FROM"	Object Type	Network Object "TO"	Object Type	Effect	Mechanism	Homo sapiens	Link Info	References	Input IDs	Signal	p-value	Input IDs	Signal	p-value
1	c-Myc	Transcription factor	TMEM45A	Protein	Unspecified	Transcription regulation	x	c-Myc can bind to gene TMEM45A promoter.	19915707;30366908				TMEM45A	1	0
2	Androgen receptor	Transcription factor	P2Y2	GPCR	Unspecified	Transcription regulation	x	Androgen receptor regulates transcription of P2Y2.	33640491				P2RY2	1	0
3	CDK2	Protein kinase	ARID4A	Generic binding protein	Inhibition	Phosphorylation	x	RBP1 was phosphorylated by cyclin D1/CDK4, cyclin E/CDK2, cyclin A/CDK2, cyclin A/CDK1 and cyclin B/CDK1.	21148318				RBP1	1	0
4	Calgranulin B	Generic binding protein	Calgranulin A	Generic binding protein	Activation	Binding	x	Calgranulin B physically interacts with Calgranulin A and increases its activity.	9867828;10606357;10632726;11168370;12553726;15613338;16613612;16690079;17050004;17553524;17936757;20936779;23135911	S100A9	1	0	S100A8	1	0
5	2003-03-14	Generic binding protein	TFE3	Transcription factor	Inhibition	Binding	x	TFE3 interacts with 14-3-3 protein in vivo.	20214879;24448649;33420039	SFN	1	0
6	C/EBPbeta	Transcription factor	P2Y2	GPCR	Activation	Transcription regulation	x	Expression was significantly reduced in C/EBPbeta-/- mice treated with DSS.	22742194				P2RY2	1	0
7	AKT(PKB)	Protein kinase	Keratin 5	Generic binding protein	Unspecified	Phosphorylation	x	AKT(PKB) phosphorylates Keratin 5.	25247763				KRT5	1	0
8	NANOG	Transcription factor	Connexin 26	Generic channel	Activation	Binding	x	NANOG binds to and activates Connexin 26.	29422613				GJB2	1	0
9	14-3-3 sigma	Generic binding protein	FKHR	Transcription factor	Activation	Binding	x	14-3-3 sigma can interact with and protect FOXO1 protein from degradation in the cytoplasm.	21205887	SFN	1	0
10	Androgen receptor	Transcription factor	CRABP2	Generic binding protein	Unspecified	Transcription regulation	x	Androgen receptor regulates transcription of CRABP2.	33640491				CRABP2	1	0
11	2003-03-14	Generic binding protein	FKHR	Transcription factor	Inhibition	Binding	x	interaction between FoxO1 and 14-3-3 protein, important for FoxO1 translocation from the nucleus to the cytoplasm.	14664696;18312296;20357092;21492218;23460611;23765843;24419059;30333121	SFN	1	0
12	GCR	Transcription factor	SERINC2	Protein	Unspecified	Transcription regulation	x	GCR regulates transcription of SERINC2.	32619221				SERINC2	1	0
13	Connexin 26	Generic channel	NANOG	Transcription factor	Activation	Binding	x	Connexin 26 binds to and activates NANOG.	29422613	GJB2	1	0
14	NANOG	Transcription factor	TMEM45A	Protein	Unspecified	Transcription regulation	x	NANOG regulates transcription of TMEM45A.	19884255;33915080				TMEM45A	1	0
15	NANOG	Transcription factor	GSDMC	Protein	Unspecified	Transcription regulation	x	NANOG regulates transcription of GSDMC.	33915080				GSDMC	1	0
16	Beta-catenin	Generic binding protein	RBP1	Generic binding protein	Unspecified	Transcription regulation	x	Beta-catenin co-regulates transcription of RBP1.	23505158				RBP1	1	0
17	NANOG	Transcription factor	DIO2	Generic enzyme	Unspecified	Transcription regulation	x	NANOG regulates transcription of DIO2.	33915080				DIO2	1	0
18	GCR	Transcription factor	WNT7B	Receptor ligand	Unspecified	Transcription regulation	x	GCR regulates transcription of WNT7B.	32619221				WNT7B	1	0
19	FKHR	Transcription factor	DIO2	Generic enzyme	Activation	Transcription regulation	x	FKHR activates transcription of DIO2.	32439985				DIO2	1	0
20	YAP1 (YAp65)	Generic binding protein	WLS	Generic binding protein	Unspecified	Transcription regulation	x	YAP1 (YAp65) co-regulates transcription of WLS.	32409309				WLS	1	0
21	TERT	Generic enzyme	SFN	Generic enzyme	Unspecified	Transcription regulation	x	TERT co-regulates transcription of SFN.	34532857				SFN	1	0
22	GCR	Transcription factor	TMEM45A	Protein	Unspecified	Transcription regulation	x	GCR regulates transcription of TMEM45A.	32619221				TMEM45A	1	0
23	STAT3	Transcription factor	GSDMC	Protein	Activation	Transcription regulation	x	STAT3 activates transcription of GSDMC.	22328012;32929201				GSDMC	1	0
24	CDK1 (p34)	Protein kinase	ARID4A	Generic binding protein	Unspecified	Phosphorylation	x	RBP1 was phosphorylated by cyclin D1/CDK4, cyclin E/CDK2, cyclin A/CDK2, cyclin A/CDK1 and cyclin B/CDK1.	21148318				RBP1	1	0
25	NF-AT1(NFATC2)	Transcription factor	Keratin 80	Generic binding protein	Inhibition	Transcription regulation	x	NF-AT1(NFATC2) inhibits transcription of Keratin 80.	34491912				KRT80	1	0
26	c-Myc	Transcription factor	Keratin 80	Generic binding protein	Activation	Transcription regulation	x	c-Myc activates transcription of Keratin 80.	19915707;28369619;30366908				KRT80	1	0
27	p53	Transcription factor	Keratin 80	Generic binding protein	Unspecified	Transcription regulation	x	By using chromatin immunoprecipitation (ChIP) with the paired-end ditag (PET) sequencing analysis it was shown that LOC144501 has binding sites for p53.	16413492				KRT80	1	0
28	TCF7L2 (TCF4)	Transcription factor	TBX3	Transcription factor	Activation	Transcription regulation	x	TCF7L2 (TCF4) can bind to gene TBX3 promoter and activates TBX3 expression.	17283120;23769673;27693749
29	Beta-catenin	Generic binding protein	ITGB6	Generic receptor	Unspecified	Transcription regulation	x	Beta-catenin co-regulates transcription of ITGB6.	23505158;26515729				ITGB6	1	0
30	CRABP2	Generic binding protein	RARalpha	Transcription factor	Activation	Binding	x	CRABP2 physically interacts with RARalpha and increases its activity.	11162104	CRABP2	1	0
31	STAT3	Transcription factor	WNT7B	Receptor ligand	Unspecified	Transcription regulation	x	STAT3 binding to WNT7B ptomoter in ES cells was determinated by Chip-on-Chip assays and then has been confirmed by qPCR-ChIP assays.	19079543				WNT7B	1	0
32	TFE3	Transcription factor	ITGB6	Generic receptor	Unspecified	Transcription regulation	x	TFE3 regulates transcription of ITGB6.	30061365				ITGB6	1	0
33	p53	Transcription factor	Calgranulin B	Generic binding protein	Activation	Transcription regulation	x	S100A9 mRNA and protein expression could be positively regulated in a p53-dependent manner and p53 could bind to p53 BS on S100A9 promoter.	11571296;15220520;19534726;34795231				S100A9	1	0
34	14-3-3 sigma	Generic binding protein	CDK4	Protein kinase	Inhibition	Binding	x	14-3-3 sigma binds to and inhibits CDK4 .	10767298;16697662	SFN	1	0
35	GCR	Transcription factor	Keratin 80	Generic binding protein	Unspecified	Transcription regulation	x	GCR regulates transcription of Keratin 80.	32619221				KRT80	1	0
36	Sin3 complex	Generic enzyme	NANOG	Transcription factor	Unspecified	Transcription regulation	x	mSin3A/HDAC complex and Sox2 was found at the Nanog promoter during active transcription of Nanog and these suggest that the mSin3A/HDAC complex positively regulates Nanog expression and this is enhanced by the presence of Oct4 and Sox2.	19139101	RBP1	1	0
37	C/EBPbeta	Transcription factor	Stromelysin-1	Metalloprotease	Activation	Transcription regulation	x	Stromelysin-1 promoter contains C/EBP-beta binding site.	9211354;19690516;21917825;22095691				MMP3	1	0
38	2003-03-14	Generic binding protein	TERT	Generic enzyme	Activation	Binding	x	14-3-3 binds to and activates TERT.	10835362;12594176	SFN	1	0
39	YAP1 (YAp65)	Generic binding protein	COL4A5	Generic binding protein	Unspecified	Transcription regulation	x	YAP1 (YAp65) co-regulates transcription of COL4A5.	32409309;33116297				COL4A5	1	0
40	MMP-9	Metalloprotease	Calgranulin B	Generic binding protein	Inhibition	Cleavage	x	MMP-9 cleaves on Calgranulin B and inhibits its activity.	17082650				S100A9	1	0
41	NANOG	Transcription factor	ITGB6	Generic receptor	Unspecified	Transcription regulation	x	NANOG regulates transcription of ITGB6 in embryonic stem cells.	16518401;33915080				ITGB6	1	0
42	Calgranulin B	Generic binding protein	C/EBPbeta	Transcription factor	Activation	Binding	x	Calgranulin B binds to and activates C/EBPbeta.	31078118	S100A9	1	0
43	Beta-catenin	Generic binding protein	Calgranulin A	Generic binding protein	Activation	Transcription regulation	x	S100A8 is a liver beta-catenin protein target identified by DIGE and MS.	19639598				S100A8	1	0
44	Keratin 5	Generic binding protein	Beta-catenin	Generic binding protein	Activation	Binding	x	Keratin 5 binds to and activates Beta-catenin.	31988452	KRT5	1	0
45	c-Myc	Transcription factor	ARID4A	Generic binding protein	Unspecified	Transcription regulation	x	c-Myc regulates transcription of ARID4A .	12808131				RBP1	1	0
46	p53	Transcription factor	WNT7B	Receptor ligand	Unspecified	Transcription regulation	x	p53 regulates transcription of WNT7B.	17540029;18177422;19557008;20018659;29681511				WNT7B	1	0
47	NANOG	Transcription factor	14-3-3 sigma	Generic binding protein	Unspecified	Transcription regulation	x	NANOG regulates transcription of 14-3-3 sigma.	19884255				SFN	1	0
48	RARbeta	Transcription factor	RBP1	Generic binding protein	Unspecified	Transcription regulation	x	RARbeta regulates transcription of RBP1.	1648481				RBP1	1	0
49	Beta-catenin	Generic binding protein	CRABP2	Generic binding protein	Activation	Transcription regulation	x	Beta-catenin co-activates transcription of CRABP2.	24651522				CRABP2	1	0
50	GCR	Transcription factor	P2Y2	GPCR	Unspecified	Transcription regulation	x	GCR regulates transcription of P2Y2.	30659202;32619221				P2RY2	1	0
51	ARID4A	Generic binding protein	Androgen receptor	Transcription factor	Activation	Binding	x	ARID4A binds to and activates Androgen receptor.	23487765	RBP1	1	0
52	Androgen receptor	Transcription factor	Stromelysin-1	Metalloprotease	Inhibition	Transcription regulation	x	Androgen receptor inhibits transcription of Stromelysin-1.	27121597;30395538				MMP3	1	0
53	RARalpha	Transcription factor	RBP1	Generic binding protein	Activation	Transcription regulation	x	RARalpha activates transcription of RBP1.	1648481;25389133;25491313				RBP1	1	0
54	RARalpha	Transcription factor	Keratin 5	Generic binding protein	Unspecified	Transcription regulation	x	RARalpha regulates transcription of Keratin 5.	9326392				KRT5	1	0
55	NANOG	Transcription factor	COL4A5	Generic binding protein	Unspecified	Transcription regulation	x	COL4A5 5' upstream region has a putative NANOG-binding site.	16153702;33915080				COL4A5	1	0
56	Beta-catenin	Generic binding protein	WLS	Generic binding protein	Unspecified	Transcription regulation	x	Beta-catenin co-regulates transcription of WLS.	23505158;30924167				WLS	1	0
57	Androgen receptor	Transcription factor	Keratin 80	Generic binding protein	Unspecified	Transcription regulation	x	Androgen receptor regulates transcription of Keratin 80.	33640491				KRT80	1	0
58	RAR-alpha/RXR-beta	Transcription factor	RBP1	Generic binding protein	Unspecified	Transcription regulation	x	RAR-alpha/RXR-beta regulates transcription of RBP1 .	7926749				RBP1	1	0
59	NANOG	Transcription factor	CRABP2	Generic binding protein	Unspecified	Transcription regulation	x	NANOG regulates transcription of CRABP2.	33915080				CRABP2	1	0
60	NF-AT1(NFATC2)	Transcription factor	CRABP2	Generic binding protein	Activation	Transcription regulation	x	NF-AT1(NFATC2) activates transcription of CRABP2.	34491912				CRABP2	1	0
61	14-3-3 sigma	Generic binding protein	CDK2	Protein kinase	Inhibition	Binding	x	14-3-3 sigma binds to cyclin-CDK2 and inhibits it activity.	10767298;16697662	SFN	1	0
62	FOXO3A	Transcription factor	DIO2	Generic enzyme	Activation	Transcription regulation	x	FOXO3A co-activates transcription of DIO2.	23396445				DIO2	1	0
63	TFE3	Transcription factor	GSDMC	Protein	Unspecified	Transcription regulation	x	TFE3 regulates transcription of GSDMC.	30061365				GSDMC	1	0
64	Cyclin D1	Generic binding protein	CRABP2	Generic binding protein	Unspecified	Transcription regulation	x	Cyclin D1 co-regulates transcription of CRABP2.	23864650				CRABP2	1	0
65	14-3-3 sigma	Generic binding protein	YAP1 (YAp65)	Generic binding protein	Activation	Binding	x	14-3-3 sigma binds to and activates YAP1 (YAp65).	25668240;26894857	SFN	1	0
66	YAP1 (YAp65)	Generic binding protein	GSDMC	Protein	Unspecified	Transcription regulation	x	YAP1 (YAp65) co-regulates transcription of GSDMC.	33116297				GSDMC	1	0
67	NANOG	Transcription factor	SFN	Generic enzyme	Unspecified	Transcription regulation	x	NANOG regulates transcription of SFN.	19884255;33915080				SFN	1	0
68	CRABP2	Generic binding protein	RARbeta	Transcription factor	Activation	Transcription regulation	x	CRABP2 co-activates transcription of RARbeta.	25155613	CRABP2	1	0
69	Stromelysin-1	Metalloprotease	Collagen IV	Generic binding protein	Inhibition	Cleavage	x	MMP-3 (Stromelysin-1) degrades collagen IV, a component of basement membranes	3223920	MMP3	1	0	COL4A5	1	0
70	p53	Transcription factor	Keratin 5	Generic binding protein	Activation	Transcription regulation	x	p53 binds to gene Keratin 5 promoter.	10783169;11571296;15220520;20018659;22616941;34267371				KRT5	1	0
71	HDAC6	Generic enzyme	WNT7B	Receptor ligand	Unspecified	Transcription regulation	x	HDAC6 co-regulates transcription of WNT7B.	26548512				WNT7B	1	0
72	STAT3	Transcription factor	Stromelysin-1	Metalloprotease	Activation	Transcription regulation	x	Analysis revealed that expression of Stromelysin- 1, a marker for the second phase of involution, was not induced in the absence of STAT3.	12037677;16192306;17460772;18571835;21991388;23967200;32369445;34363022				MMP3	1	0
73	Androgen receptor	Transcription factor	RBP1	Generic binding protein	Inhibition	Transcription regulation	x	Androgen receptor inhibits transcription of RBP1.	17299418;26715186				RBP1	1	0
74	Androgen receptor	Transcription factor	Keratin 5	Generic binding protein	Activation	Transcription regulation	x	Androgen receptor activates transcription of Keratin 5 .	17299418;17699749				KRT5	1	0
75	Collagen IV	Generic binding protein	TIMP2	Generic binding protein	Inhibition	Binding	x	Collagen IV binds to and inhibits TIMP2.	11112341	COL4A5	1	0
76	FKHR	Transcription factor	RBP1	Generic binding protein	Unspecified	Transcription regulation	x	RBP1 is a direct target of FOXO1.	23066095				RBP1	1	0
77	YAP1 (YAp65)	Generic binding protein	Keratin 80	Generic binding protein	Unspecified	Transcription regulation	x	YAP1 (YAp65) co-regulates transcription of Keratin 80.	32409309				KRT80	1	0
78	TERT	Generic enzyme	ARID4A	Generic binding protein	Unspecified	Transcription regulation	x	TERT co-regulates transcription of ARID4A.	34532857				RBP1	1	0
79	Beta-catenin	Generic binding protein	HRNR	Generic binding protein	Unspecified	Transcription regulation	x	Beta-catenin co-regulates transcription of HRNR.	23505158				S100A16	1	0
80	YAP1 (YAp65)	Generic binding protein	CPA4	Generic protease	Unspecified	Transcription regulation	x	YAP1 (YAp65) co-regulates transcription of CPA4.	32409309				CPA4	1	0
81	14-3-3 sigma	Generic binding protein	AKT(PKB)	Protein kinase	Inhibition	Binding	x	14-3-3 sigma binds to and inhibits AKT(PKB).	22192357;27156963	SFN	1	0
82	YAP1 (YAp65)	Generic binding protein	SERINC2	Protein	Unspecified	Transcription regulation	x	YAP1 (YAp65) co-regulates transcription of SERINC2.	32409309				SERINC2	1	0
83	Androgen receptor	Transcription factor	WNT7B	Receptor ligand	Activation	Transcription regulation	x	Androgen receptor binds to promoter of WNT7B and increases WNT7B mRNA level.	21741601;23386686				WNT7B	1	0
84	YAP1 (YAp65)	Generic binding protein	TMEM45A	Protein	Unspecified	Transcription regulation	x	YAP1 (YAp65) co-regulates transcription of TMEM45A.	32409309				TMEM45A	1	0
85	c-Myc	Transcription factor	CRABP2	Generic binding protein	Unspecified	Transcription regulation	x	c-Myc associates with CRABP2 gene promoter.	19118200;19915707;21860422				CRABP2	1	0
86	CDK4	Protein kinase	ARID4A	Generic binding protein	Unspecified	Phosphorylation	x	RBP1 was phosphorylated by cyclin D1/CDK4, cyclin E/CDK2, cyclin A/CDK2, cyclin A/CDK1 and cyclin B/CDK1.	21148318				RBP1	1	0
87	YAP1 (YAp65)	Generic binding protein	ITGB6	Generic receptor	Unspecified	Transcription regulation	x	YAP1 (YAp65) co-regulates transcription of ITGB6.	32409309;33116297				ITGB6	1	0
88	NF-AT1(NFATC2)	Transcription factor	Stromelysin-1	Metalloprotease	Activation	Transcription regulation	x	NF-AT1(NFATC2) activates transcription of Stromelysin-1.	27013197				MMP3	1	0
89	YAP1 (YAp65)	Generic binding protein	DIO2	Generic enzyme	Unspecified	Transcription regulation	x	YAP1 (YAp65) co-regulates transcription of DIO2.	32409309;33116297				DIO2	1	0
90	GCR	Transcription factor	CRABP2	Generic binding protein	Inhibition	Transcription regulation	x	CRABP-II is directly repressed by GR.	20228061;32619221				CRABP2	1	0
91	NF-AT1(NFATC2)	Transcription factor	SFN	Generic enzyme	Activation	Transcription regulation	x	NF-AT1(NFATC2) activates transcription of SFN.	34491912				SFN	1	0
92	TIMP2	Generic binding protein	Stromelysin-1	Metalloprotease	Inhibition	Binding	x	TIMP2 binds to and inhibits Stromelysin-1.	9705310;10601286;12475252;22427646				MMP3	1	0
93	NANOG	Transcription factor	RBP1	Generic binding protein	Unspecified	Transcription regulation	x	RBP1 5' upstream region has a putative NANOG-binding site.	16153702;33915080				RBP1	1	0
94	Calgranulin B	Generic binding protein	STAT3	Transcription factor	Activation	Binding	x	Calgranulin B binds to and activates STAT3.	31078118	S100A9	1	0
95	GCR	Transcription factor	ARID4A	Generic binding protein	Unspecified	Transcription regulation	x	GCR regulates transcription of ARID4A.	32619221				RBP1	1	0
96	GCR	Transcription factor	DIO2	Generic enzyme	Activation	Transcription regulation	x	GCR activates transcription of DIO2.	27777311;32619221				DIO2	1	0
97	TFE3	Transcription factor	Keratin 5	Generic binding protein	Unspecified	Transcription regulation	x	TFE3 regulates transcription of Keratin 5.	30061365				KRT5	1	0
98	WLS	Generic binding protein	WNT	Receptor ligand	Activation	Binding	x	WLS binding to WNT in Golgi apparatus is required for WNT secretion.	19841259	WLS	1	0	WNT7B	1	0
99	c-Myc	Transcription factor	SFN	Generic enzyme	Unspecified	Transcription regulation	x	c-Myc probably regulates transcription of SFN.	18555785;19030024;19796622;30366908				SFN	1	0
100	GCR	Transcription factor	Connexin 26	Generic channel	Inhibition	Transcription regulation	x	GCR inhibits transcription of Connexin 26.	9115588;17130451;30659202				GJB2	1	0
101	NANOG	Transcription factor	HRNR	Generic binding protein	Unspecified	Transcription regulation	x	NANOG regulates transcription of HRNR.	33915080				S100A16	1	0
102	STAT3	Transcription factor	ITGB6	Generic receptor	Activation	Transcription regulation	x	STAT3 activates transcription of ITGB6.	18829527;25816241				ITGB6	1	0
103	c-Myc	Transcription factor	RBP1	Generic binding protein	Unspecified	Transcription regulation	x	RBP1 promoter has a putative c-Myc-binding site.	17411336				RBP1	1	0
104	NANOG	Transcription factor	WLS	Generic binding protein	Unspecified	Transcription regulation	x	NANOG regulates transcription of GPR177.	19884255;33915080				WLS	1	0
105	GCR	Transcription factor	WLS	Generic binding protein	Unspecified	Transcription regulation	x	GCR regulates transcription of WLS.	32619221				WLS	1	0
106	MMP-9	Metalloprotease	Calgranulin A	Generic binding protein	Inhibition	Cleavage	x	MMP-9 cleaves on Calgranulin A and inhibits its activity.	17082650				S100A8	1	0
107	YAP1 (YAp65)	Generic binding protein	Stromelysin-1	Metalloprotease	Unspecified	Transcription regulation	x	YAP1 (YAp65) co-regulates transcription of Stromelysin-1.	33116297				MMP3	1	0
108	GCR	Transcription factor	ITGB6	Generic receptor	Inhibition	Transcription regulation	x	GCR inhibits transcription of ITGB6.	25361084;32619221				ITGB6	1	0
109	GCR	Transcription factor	Stromelysin-1	Metalloprotease	Inhibition	Transcription regulation	x	GCR-alpha can bind to gene Stromelysin-1 promoter and decrease it expression.	8282032;8989257;16198311;22730240;22951731;32619221				MMP3	1	0
110	Frizzled	GPCR	Dsh	Generic binding protein	Activation	Binding	x	WNT binding to frizzled receptor recruits Dishevelled to the receptor complex.	9407023;9425102;10728985;14636582;16724056;30125555
111	2003-03-14	Generic binding protein	FOXO3A	Transcription factor	Inhibition	Binding	x	The phosphorylation of FOXOs by Akt in the nucleus creates a 14-3-3 binding site.	10102273;11607836;11864996;12700817;15616007;15860415;16751106;17339844;21440577;23765843;25498792;29686375	SFN	1	0
112	APC protein	Generic binding protein	Beta-catenin	Generic binding protein	Inhibition	Binding	x	APC protein physically interacts with Beta-catenin in the cytoplasm, leading to Beta-catenin degradation. APC protein binding to nuclear Beta-catenin promotes Beta-catenin export from the nucleus.	7806582;7890674;8259518;8259519;8638126;8754807;9286858;9377578;9425102;9482734;9554852;9556553;9707618;10074433;10080941;10085258;10346819;10508699;10545404;10725216;10837025;10954412;10980707;10996845;11166179;11251183;11263497;11309309;11533658;11707392;11712088;11713224;11986304;12628243;12756972;12874278;14647421;15282282;15294866;15327768;15327769;15355978;15456841;15525529;16007167;1600716…
113	Axin	Generic binding protein	GSK3 beta	Protein kinase	Activation	Binding	x	STRAP and GSK3beta form a ternary complex together with Axin.	9482734;9554852;9601641;10228155;10647780;10728985;10921899;12000790;16293724;16340998;16447163;17318175;18172167;19887546;21502811;21940452;22240482;22613765
114	Axin	Generic binding protein	Beta-catenin	Generic binding protein	Inhibition	Binding	x	Axin participates in interaction Beta-catenin with GSK-3b that leads to Beta-catenin degradation in the cytoplasm. Nuclear-cytoplasmic shuttling of Axin is required for Beta-catenin export from the nucleus.	9482734;9556553;9601641;9734785;10228155;10421629;10647780;10728985;10921899;10966653;12000790;14981260;15228590;15699046;15829953;16340998;16552619;16724056;16741972;18432252;19407222;19887546;20363320;21826110;26387984;26650508;27596264
115	WNT	Receptor ligand	Frizzled	GPCR	Activation	Binding	x	In the canonical pathway, signaling is initiated by the secreted WNT proteins, which bind to a class of transmembrane receptors encoded by the Frizzled genes.	9407023;9425102;10097073;10728985;10954412;11784015;15578921;16520547;16552619;16724056;17188462;20603725;27020607	WNT7B	1	0
116	2003-03-14	Generic binding protein	Histone deacetylase class II	Generic enzyme	Inhibition	Binding	x	14-3-3 binds to and inhibits Histone deacetylase class II .	11114197;11467738;11585834;12242305	SFN	1	0
117	2003-03-14	Generic binding protein	p53	Transcription factor	Activation	Binding	x	14-3-3 binds to and activates p53 .	9620776;10101800;11237523;11585729;11607836;12934112;17898864	SFN	1	0
118	GSK3 beta	Protein kinase	APC protein	Generic binding protein	Unspecified	Phosphorylation	x	GSK-3b phosphorylates APC. The phosphorylation induces APC binding to beta-catenin, but also impairs APC binding to microtubules.	8638126;9425102;11251183;11713224;15327768;15780585;15829953;16007167;16520547;16552619;16815997;17588722;20623542;23519466;23602568;24162018;24240237;24260404;24496450;27333045;27566583
119	Dsh	Generic binding protein	Axin	Generic binding protein	Inhibition	Binding	x	Binding of Dsh to Axin inhibits Axin signaling.	10329628;10330181;10330403;10644691;10647780;16552619;17606995;20846493;22240482
120	Stromelysin-1	Metalloprotease	MMP-9	Metalloprotease	Activation	Cleavage	x	Stromelysin-1 cleaves on MMP-9 to produce another active polypeptide.	1371271;1400481;7896811;16951049;17182928;17848556;18082147;19923455	MMP3	1	0
121	Beta-catenin	Generic binding protein	TCF7L2 (TCF4)	Transcription factor	Activation	Binding	x	Beta-catenin physically interacts with TCF7L2 (TCF4) and increases its activity.	10080941;10607566;10825188;10898789;11126358;11711551;11713475;11713476;11782388;12417018;12657632;12711682;12750294;12861022;12874278;12944908;14747478;15239100;15260989;15294866;15331612;15381698;15525529;15578569;15670774;15684397;15778706;15930030;16007074;16141201;16230076;16442529;16478791;16489032;16564030;16569639;17052462;17053159;17072306;17167838;17283121;17318191;17412698;17828298;179…
122	Calgranulin A	Generic binding protein	Calgranulin B	Generic binding protein	Activation	Binding	x	Interaction of purified Calgranulin A with Calgranulin B was shown by liquid-chromatography mass spectrometry and directed functional perturbation studies using RNA interference.	2019594;9867828;9920411;10536818;10571075;10606357;10632726;10976885;11168370;11867565;12137245;12553726;14743216;15613338;15927886;16690079;17050004;17197440;17553524;17936757;22674187;23431180;30277795	S100A8	1	0	S100A9	1	0
123	p14ARF	Generic binding protein	p53	Transcription factor	Activation	Binding	x	p14ARF physically interacts with p53 and increases its activity.	8668206;9529249;9653180;9694807;9744267;9744268;10187774;10360174;10706102;12446718;12556559;12640129;12740913;14665636;16600663;17099700;17651940;17968318;19028987;22467867;24067370
124	Beta-catenin	Generic binding protein	Tcf(Lef)	Transcription factor	Activation	Binding	x	Beta-catenin forms a complex with Tcf(Lef) and activates it.	10209158;10987283;11784015;12711682;12880414;15239100;15271658;15543593;15695395;15993040;16167329;16447163;16520547;16724056;16741972;16751178;17053159;18289012;21685359;24616106
125	14-3-3 sigma	Generic binding protein	GCR	Transcription factor	Inhibition	Binding	x	14-3-3 sigma physically interacts with GCR-alpha and decreases its activity.	12730237;16189514	SFN	1	0
126	p53	Transcription factor	14-3-3 sigma	Generic binding protein	Activation	Transcription regulation	x	p53 increases 14-3-3 sigma expression.	2810;9659898;10101800;11048728;11099028;11100718;11384963;11844800;11896572;12213815;12235210;12640112;14517281;16009130;16728565;16773194;16927314;17031865;17188467;17404570;17546054;17719541;18495754;18677110;19407794;20100570;20206173;20385091;20717991;20740008;21625211;22246181;23687381;25043190;25295585;27061092;27834950;31680191;32661339				SFN	1	0
127	14-3-3 sigma	Generic binding protein	CDK1 (p34)	Protein kinase	Inhibition	Binding	x	Interaction of 14-3-3 sigma with CDK1 (p34) was shown by using yeast two-hybrid system method .	9659898;10524615;10524633;10767298;11048728;11100718;11313928;15073049;16189514;16697662;20100570	SFN	1	0
128	TBX3	Transcription factor	p14ARF	Generic binding protein	Inhibition	Transcription regulation	x	TBX3 suppresses expression of cell cycle inhibitor p14ARF.	11748239;12000749;12032820;16921403;18245468;18356246
129	TBX3	Transcription factor	p53	Transcription factor	Inhibition	Transcription regulation	x	TBX3 binds to gene p53 promoter and suppresses p53 expression.	12032820
130	2003-03-14	Generic binding protein	NF-AT1(NFATC2)	Transcription factor	Inhibition	Binding	x	14-3-3 physically interacts with NF-AT1(NFATC2) and decreases its activity.	10611249;21130867	SFN	1	0
131	2003-03-14	Generic binding protein	YAP1 (YAp65)	Generic binding protein	Inhibition	Binding	x	14-3-3 physically interacts with YAP1 (YAp65) and decreases its activity.	12535517;15096513;21708191;24621512;25670079;27979972;29891922;31477715;33086070;34161791;34593639	SFN	1	0
132	14-3-3 sigma	Generic binding protein	p53	Transcription factor	Activation	Binding	x	Direct activation appears to involve binding of partner proteins to the C-terminus of p53. This has been demonstrated for several proteins, including BRCA-1, 14-3-3s, c-Abl, and Ref-1.	9620776;11896572;12461776;14517281;15574328;15857577;16009130;16294021;16543940;16575404;16697662;19828132;19933256;25230151	SFN	1	0
133	GSK3 beta	Protein kinase	Beta-catenin	Generic binding protein	Inhibition	Phosphorylation	x	GSK3 beta phosphorylates Beta-catenin and promotes its degradation via the proteasome pathway.	9566905;10074433;10228155;10318824;10508699;11251183;11713224;11818547;11835406;11929826;11967263;12027456;12051714;12114015;12297048;12417018;12813129;12874278;15064718;15179030;15190077;15228590;15297258;15327768;15543593;15670774;15829953;15829978;15993040;16039586;16322400;16447163;16520547;16552619;16741972;16816383;17317723;17318191;17360687;17510365;17543867;17572842;17652946;17881495;1843…
134	Tcf(Lef)	Transcription factor	Cyclin D1	Generic binding protein	Activation	Transcription regulation	x	Tcf(Lef) binds to Cyclin D1 gene promoter and activates its transcription.	12235165;12743027;12951064;15364900;15543593;15695395;15878878;15899904;15961525;15967802;16644723;16717102;16908522;17113388;17121828;17693601;18202148;18216022;18632669;19900401;20044351;20360943;20459685;21145869;21321609;21437251;21527747;21901280;22292058;22318732;22665494;23001182;23273980;23707066;24394665;24616106;24982424;25469308;25650661;25999350;26029888;26906424;27693749;28198400;283…
135	Tcf(Lef)	Transcription factor	c-Myc	Transcription factor	Activation	Transcription regulation	x	Tcf(Lef) stimulates expression of c-Myc.	12743027;15543593;17360711;18218726;24616106

## Sheet: Table 6_Supplementary Material
Table 6_Supplementary Material: Interactions report of BL2 down-regulated genes
	From		To							From	BL2_down_genelist		MSL_down_genelist		To	BL2_down_genelist		MSL_down_genelist
#	Network Object "FROM"	Object Type	Network Object "TO"	Object Type	Effect	Mechanism	Homo sapiens	Link Info	References	Input IDs	Signal	p-value	Signal	p-value	Input IDs	Signal	p-value	Signal	p-value
1	UBB	Generic binding protein	p14ARF	Generic binding protein	Inhibition	Binding	x	UBB binds to and inhibits p14ARF.	23034180;23104211;23747016						CDKN2A			1	0
2	YY1	Transcription factor	HPK38	Protein kinase	Unspecified	Transcription regulation	x	YY1 regulates transcription of HPK38.	32409309						MELK			1	0
3	SLUG	Transcription factor	p16INK4	Generic binding protein	Inhibition	Transcription regulation	x	SLUG inhibits transcription of p16INK4.	31189923;34462275						CDKN2A			1	0
4	AML1 (RUNX1)	Transcription factor	CLSP	Generic binding protein	Unspecified	Transcription regulation	x	AML1 (RUNX1) regulates transcription of CLSP.	30185409						CALML5			1	0
5	NOTCH1 receptor	Generic receptor	NOTCH1 receptor = NOTCH1 (NEXT)	Reaction	Technical	Technical	x
6	Ubiquitin	Generic binding protein	Survivin	Generic binding protein	Inhibition	Binding	x	Survivin is ubiquitinated in vivo and degraded by the ubiquitin proteasome pathway.	11069780;14597555;16601104;17624454;20807437;21364662;21817114;23323858;23324341;23372762;23514967;24793696;25175770;25948791;27806337;29596838;29605299;30684529						BIRC5			1	0
7	CDK1 (p34)	Protein kinase	PLU-1	Generic enzyme	Inhibition	Phosphorylation	x	CDK1 (p34) phosphorylates and inhibits PLU-1.	31776402	CDK1			1	0
8	ATF-7	Transcription factor	p14ARF	Generic binding protein	Inhibition	Transcription regulation	x	ATF-7 inhibits transcription of p14ARF.	31294895						CDKN2A			1	0
9	Nucleophosmin	Generic binding protein	p14ARF	Generic binding protein	Activation	Binding	x	ARF, through its interaction with NPM, may directly access and inhibit additional cytoplasmic growth-promoting events.	14729947;15485902;16267006;16794633;17277230;17391916;17968318;20308430;20514394;24769896;25370744;25600590;33507833;33999432						CDKN2A			1	0
10	HDAC3	Generic enzyme	NDRG2	Protein	Unspecified	Transcription regulation	x	HDAC3 co-regulates transcription of NDRG2.	32467224						NDRG2	1	0
11	b-Myb	Transcription factor	Survivin	Generic binding protein	Activation	Transcription regulation	x	B-Myb as long as its deletion mutant M14 (delta 509-628 aa) can trans-activate BIRC5 gene.	17159899;17671431;18548008;19252525;19383908;22513242;26595675;31511524						BIRC5			1	0
12	Survivin	Generic binding protein	p53	Transcription factor	Unspecified	Transcription regulation	x	Survivin co-regulates transcription of p53.	22503977;23838170;26343374	BIRC5			1	0
13	PLU-1	Generic enzyme	PADI2	Generic enzyme	Unspecified	Transcription regulation	x	PLU-1 co-regulates transcription of PADI2.	24937458						PADI2	1	0
14	JunB	Transcription factor	BCMP84	Generic binding protein	Activation	Transcription regulation	x	JunB activates transcription of BCMP84.	24107296						S100A14			1	0
15	Beta-catenin	Generic binding protein	ARGBP2	Generic binding protein	Unspecified	Transcription regulation	x	Beta-catenin co-regulates transcription of ARGBP2.	23505158						SORBS2	1	0
16	ESR1 (nuclear)	Transcription factor	UBE2T	Generic enzyme	Activation	Transcription regulation	x	Using a chromatin immunoprecipitation-paired end diTag cloning and sequencing strategy it was identified ESR1 (nuclear) binding site on UBE2T.	17542648						UBE2T			1	0
17	SMAD3	Transcription factor	NDRG2	Protein	Unspecified	Transcription regulation	x	SMAD3 regulates transcription of NDRG2.	24492480						NDRG2	1	0
18	Survivin	Generic binding protein	CDK1 (p34)	Protein kinase	Activation	Binding	x	Survivin can induce activation of Cdk1 via a Cdc25 isoform and downregulation of Survivin leads to multiple mitotic defects and cell death.	20876571	BIRC5			1	0	CDK1			1	0
19	Survivin	Generic binding protein	STAT3	Transcription factor	Inhibition	Binding	x	Acetylated survivin binds to the N-terminal transcriptional activation domain of the STAT3 dimer and represses STAT3 transactivation of target gene promoters.	20826784	BIRC5			1	0
20	AML1 (RUNX1)	Transcription factor	DARPP-32	Generic binding protein	Unspecified	Transcription regulation	x	AML1 (RUNX1) regulates transcription of DARPP-32.	30185409						PPP1R1B	1	0
21	p14ARF	Generic binding protein	FOXM1	Transcription factor	Inhibition	Binding	x	p19ARF (p14ARF) tumor suppressor associates with Foxm1b protein and targets it to the nucleolus inhibiting its transcriptional activity.	15082532	CDKN2A			1	0
22	HDAC3	Generic enzyme	GPRC5B	GPCR	Unspecified	Transcription regulation	x	HDAC3 co-regulates transcription of GPRC5B.	32467224						GPRC5B	1	0
23	E2F1	Transcription factor	BAMBI	Generic receptor	Unspecified	Transcription regulation	x	E2F1 probably regulates transcription of BAMBI.	18555785;19796622						BAMBI	1	0
24	HDAC3	Generic enzyme	Survivin	Generic binding protein	Activation	Transcription regulation	x	HDAC3 co-activates transcription of Survivin.	23729004;27122225;32467224						BIRC5			1	0
25	CDK1 (p34)	Protein kinase	EZH2	Generic enzyme	Inhibition	Phosphorylation	x	CDK1 (p34) phosphorylates and inhibits EZH2.	20935635;21123648;21131960;21135039;21278485;21659531;25348772;25800736;27941792;30022044;32895488;33092789	CDK1			1	0
26	CDC20	Generic binding protein	CDC27	Generic binding protein	Activation	Binding	x	Cdc20 associates with Cdc27 (an APC/C core subunit) and induces activation of anaphase promoting complex	9628895;9637688;9734353;9736712;9811605;12196507;12956947;14561775;15623561;16138013;16479161;17360335;17443180;17443186;17609108;17679094;18059335;18471975;18794143;19098431;19154722;19826003;19861496;19934326;20054826;20212161;20360068;20733055;20951947;21149564;21300909;21335556;21336306;21454660;21525009;21853124;21926987;21937719;22014574;22037211;22045811;22084091;22100920;22152475;22193957…	CDC20			1	0
27	E2F1	Transcription factor	EGFR	Receptor with enzyme activity	Activation	Transcription regulation	x	E2F1 directly activates transcription of EGFR	2141565;8307997;20026813
28	PBX2	Transcription factor	EHZF	Transcription factor	Unspecified	Transcription regulation	x	PBX2 regulates transcription of EHZF.	34446717						ZNF521	1	0
29	HMGB1	Transcription factor	DARPP-32	Generic binding protein	Unspecified	Transcription regulation	x	HMGB1 regulates transcription of DARPP-32.	34166567						PPP1R1B	1	0
30	Oct-3/4	Transcription factor	FRMD3	Generic binding protein	Unspecified	Transcription regulation	x	Oct-3/4 regulates transcription of FRMD3.	19884255						FRMD3	1	0
31	TGF-beta receptor type I	Receptor with enzyme activity	RGMa	Generic binding protein	Activation	Binding	x	TGF-beta receptor type I binds to and activates RGMa.	29396549						RGMA	1	0
32	CDK1 (p34)	Protein kinase	c-Myc	Transcription factor	Activation	Phosphorylation	x	Association of CDK1 (p34) with c-Myc was identified by tandem affinity purification (TAP) and the mass spectral multidimensional protein identification technology (MudPIT).	1748630;17314511;17570479;18846507;19287963	CDK1			1	0
33	DNMT1	Generic enzyme	p14ARF	Generic binding protein	Inhibition	Transcription regulation	x	DNMT1 co-inhibits transcription of p14ARF.	11932749;15723344;17934516;18332107;19656618;19667129;20081831;20398055;22547799;23754744						CDKN2A			1	0
34	HDAC3	Generic enzyme	COBL	Generic binding protein	Unspecified	Transcription regulation	x	HDAC3 co-regulates transcription of COBL.	32467224						COBL	1	0
35	Nek2A	Protein kinase	PP1-cat gamma	Protein phosphatase	Inhibition	Phosphorylation	x	Nek2A was identified as a putative PP1 interacting protein.	10880350;12221103;21382349;23080069;24214971	NEK2			1	0
36	p70 S6 kinase1	Protein kinase	p14ARF	Generic binding protein	Inhibition	Phosphorylation	x	p70 S6 kinase1 phosphorylates and inhibits p14ARF.	26240281						CDKN2A			1	0
37	NOTCH2 receptor	Generic receptor	NOTCH2 receptor = NOTCH2(NEXT)	Reaction	Technical	Technical	x
38	E2F4	Transcription factor	Survivin	Generic binding protein	Inhibition	Transcription regulation	x	E2F4 probably regulates transcription of Survivin in one of the tested cell lines (MCF10A, HeLa, GM06990, MCF7, Ntera2).	15271987;17159899;17237765;17671431;17908821;19383908;24096481;26595675;29059406						BIRC5			1	0
39	ING1	Generic binding protein	p16INK4	Generic binding protein	Activation	Transcription regulation	x	ING1a expression substantially increased pl6 level.	18691180						CDKN2A			1	0
40	FGFR1	Receptor with enzyme activity	CDK1 (p34)	Protein kinase	Unspecified	Transcription regulation	x	FGFR1 co-regulates transcription of CDK1 (p34).	26648125;31980649;34011560						CDK1			1	0
41	UBE2T	Generic enzyme	Ubiquitin	Generic binding protein	Activation	Binding	x	Association of Ubiquitin with UBE2T was detected by using affinity purification and liquid chromatography tandem mass spectrometry (LC-MS/MS) analysis.	12938929;17203973;17550899;17597759;18781797;19111657;21139048;21685936;21965653;24857844;32092106;34739326	UBE2T			1	0
42	EZH2	Generic enzyme	Mucin 5B	Generic binding protein	Unspecified	Transcription regulation	x	EZH2 co-regulates transcription of Mucin 5B.	34224201						MUC5B	1	0
43	CtBP1	Generic binding protein	p16INK4	Generic binding protein	Inhibition	Transcription regulation	x	CtBP repressed the expression of p16 from the CDKN2A gene.	18676825;23303449						CDKN2A			1	0
44	FOXM1	Transcription factor	p16INK4	Generic binding protein	Activation	Transcription regulation	x	FOXM1 activates transcription of p16INK4.	19235838;24213573						CDKN2A			1	0
45	b-Myb	Transcription factor	p16INK4	Generic binding protein	Inhibition	Transcription regulation	x	B-MYB binds to MYB-binding site (MBS) of p16 (INK4alpha) promoter and downregulates p16 ( INK4alpha ) expression.	20734103						CDKN2A			1	0
46	RASD2	RAS - superfamily	G-protein alpha-i family	G-alpha	Activation	Binding	x	Rhes can physically interact with Galpha-i and can interfere with AC activation by the Gs/olf-coupled dopamine D1 receptor in a PTX-sensitive manner.	21374700	RASD2	1	0
47	ELAVL1 (HuR)	Generic binding protein	p14ARF	Generic binding protein	Inhibition	Binding	x	ELAVL1 (HuR) binds to and inhibits p14ARF.	20498276;22395603;23837869;29416775						CDKN2A			1	0
48	RUNX2	Transcription factor	Survivin	Generic binding protein	Activation	Transcription regulation	x	RUNX2 activates transcription of Survivin	19915614;19949374;25862559;33555272						BIRC5			1	0
49	p63	Transcription factor	BCMP84	Generic binding protein	Unspecified	Transcription regulation	x	p63 binds to the gene BCMP84 promoter.	22361592						S100A14			1	0
50	c-Jun	Transcription factor	p16INK4	Generic binding protein	Unspecified	Transcription regulation	x	c-Jun regulates transcription of p16INK4.	30892941						CDKN2A			1	0
51	c-Jun	Transcription factor	p14ARF	Generic binding protein	Unspecified	Transcription regulation	x	c-Jun regulates transcription of p14ARF.	30892941						CDKN2A			1	0
52	SUMO-1	Generic binding protein	Survivin	Generic binding protein	Unspecified	Transcription regulation	x	SUMO-1 co-regulates transcription of Survivin.	15782138						BIRC5			1	0
53	Beta-catenin	Generic binding protein	COBL	Generic binding protein	Unspecified	Transcription regulation	x	Beta-catenin co-regulates transcription of COBL.	23505158						COBL	1	0
54	Bcl-XL	Generic binding protein	p14ARF	Generic binding protein	Activation	Binding	x	Bcl-XL binds to and activates p14ARF.	25370744						CDKN2A			1	0
55	NDRG2	Protein	PP2A catalytic	Protein phosphatase	Activation	Binding	x	NDRG2 binds to and activates PP2A catalytic.	24569712	NDRG2	1	0
56	p63	Transcription factor	Survivin	Generic binding protein	Inhibition	Transcription regulation	x	p63 inhibits transcription of Survivin.	23583370;27122225;29523849						BIRC5			1	0
57	CDK1 (p34)	Protein kinase	p70 S6 kinase1	Protein kinase	Unspecified	Phosphorylation	x	CDK1 (p34) probably phosphorylates p70 S6 kinase1.	9271440;12586835;17570479;22322096	CDK1			1	0
58	YAP1 (YAp65)	Generic binding protein	COBL	Generic binding protein	Unspecified	Transcription regulation	x	YAP1 (YAp65) co-regulates transcription of COBL.	32409309;33116297						COBL	1	0
59	c-Myc	Transcription factor	NDRG2	Protein	Inhibition	Transcription regulation	x	C-Myc binds to gene NDRG2 promoter and suppresses NDRG2 expression.	17050536;17093053						NDRG2	1	0
60	E2F1	Transcription factor	CDK1 (p34)	Protein kinase	Activation	Transcription regulation	x	E2F1 activates transcription of CDK1 (p34) .	1582409;7642525;7929342;8087847;8137237;8524257;8662914;10417394;10454584;10766737;10913163;11799067;11904439;12007404;12088869;12138103;12629169;12760745;12771133;15510213;15831478;16269079;16449500;16596252;16606705;16912189;17108174;17317269;17600109;17707233;17908821;18836037;19223542;19796622;20435884;20559320;20940416;21937878;24096481;24273171;24453336;24742333;25749045;25893635;26024388;2…						CDK1			1	0
61	Oct-3/4	Transcription factor	GPRC5B	GPCR	Unspecified	Transcription regulation	x	Probably, GPRC5B is one of the Oct-3/4 genomic targets in murine ES cells.	18700969;19884255;25582194						GPRC5B	1	0
62	CDK1 (p34)	Protein kinase	YY1	Transcription factor	Unspecified	Phosphorylation	x	CDK1 (p34) phosphorylates YY1.	25604483	CDK1			1	0
63	E2F1	Transcription factor	p16INK4	Generic binding protein	Activation	Transcription regulation	x	E2F1 can bind to gene p16INK4 promoter.	7729427;8633069;9744267;9774662;10436023;10594028;10594030;10753221;10779331;10914734;11099028;11314038;11491305;11805123;11883935;12000749;12695664;12766778;12902982;15014447;15175242;15838523;16211008;16232321;16713577;16921403;18053230;18414045;19115249;19641316;19763085;20514394;20664976;22076063;22621932;23034180;23826727;24081328;24632684;28825879;32541040						CDKN2A			1	0
64	E2F4	Transcription factor	HPK38	Protein kinase	Unspecified	Transcription regulation	x	E2F4 binds to gene HPK38 promoter and suppresses HPK38 expression.	16144839;17237765;17998272;25106871;26384566						MELK			1	0
65	PtdIns(3,4,5)P3 + H(,2)O = PO(,4)('3-) + PtdIns(4,5)P2	Reaction	PtdIns(4,5)P2 intracellular anatomical structure	Compound	Technical	Technical	x
66	p14ARF	Generic binding protein	Miz-1	Transcription factor	Inhibition	Binding	x	ARF is able to counteract the suppression of Miz-1 on p53 by direct binding to Miz-1,.	19901969;20308430	CDKN2A			1	0
67	p53	Transcription factor	BAMBI	Generic receptor	Unspecified	Transcription regulation	x	p53 regulates transcription of BAMBI.	24076587						BAMBI	1	0
68	YAP1 (YAp65)	Generic binding protein	RASD2	RAS - superfamily	Unspecified	Transcription regulation	x	YAP1 (YAp65) co-regulates transcription of RASD2.	32409309						RASD2	1	0
69	DP1	Transcription factor	CDK1 (p34)	Protein kinase	Unspecified	Transcription regulation	x	DP1 probably regulates transcription of CDK1 (p34) in human B-cell lymphoma.	18277385;20559320;21685383						CDK1			1	0
70	ESR1 (nuclear)	Transcription factor	MBOAT1	Generic enzyme	Activation	Transcription regulation	x	ESR1 upregulates transcription of MBOAT1.	17013392						MBOAT1	1	0
71	EGFR	Receptor with enzyme activity	PI3K reg class IA (p85)	Generic binding protein	Activation	Binding	x	p85 PI3K interacts with EGFR.	1372091;8264617;10559227;11172806;12101233;12138086;14660604;15044318;16055672;16226704;16273093;16477079;19188185;19935697;21205071;23027125;23064031;29058721;31468695;32493823
72	SOX2	Transcription factor	Survivin	Generic binding protein	Activation	Transcription regulation	x	Sox2 binds to gene Survivin promoter.	21211035;22469032;23301561						BIRC5			1	0
73	E2F4	Transcription factor	p14ARF	Generic binding protein	Activation	Transcription regulation	x	E2F4 activates transcription of p14ARF.	9774662;11491305;11883935;12000749;12695664;16232321;18414045;24632684						CDKN2A			1	0
74	AML1 (RUNX1)	Transcription factor	RGMa	Generic binding protein	Unspecified	Transcription regulation	x	AML1 (RUNX1) regulates transcription of RGMa.	30185409						RGMA	1	0
75	UBB	Generic binding protein	CDC20	Generic binding protein	Inhibition	Binding	x	UBB binds to and inhibits CDC20.	23643811						CDC20			1	0
76	EZH2	Generic enzyme	RASD2	RAS - superfamily	Unspecified	Transcription regulation	x	EZH2 co-regulates transcription of RASD2 in teratocarcinoma cells.	16751344;32409309						RASD2	1	0
77	Rb protein	Generic binding protein	E2F3	Transcription factor	Inhibition	Binding	x	RB interacts predominantly with E2Fs 1, 2, 3 and 4 and inhibits their activity.	8246996;8657117;8832394;10727462;10779361;11027571;11030353;11089964;12459729;12479270;16449662;16827746;17380128;17488475;17608565;18294958;18451867;19249677;19372585;20016602;20100570;20551166;22894933;24901045;27821477;27889452;30711375;31130363
78	FOXM1	Transcription factor	UBE2T	Generic enzyme	Unspecified	Transcription regulation	x	FOXM1 regulates transcription of UBE2T.	32659254						UBE2T			1	0
79	YAP1 (YAp65)	Generic binding protein	MBOAT1	Generic enzyme	Unspecified	Transcription regulation	x	YAP1 (YAp65) co-regulates transcription of MBOAT1.	33116297						MBOAT1	1	0
80	Ubiquitin	Generic binding protein	CDK1 (p34)	Protein kinase	Inhibition	Binding	x	CDK1 (p34) is a ubiquitination substrate.	16196087;17324379;18655026;20395957;22053931;24210823;26503038;29263404;34739326						CDK1			1	0
81	SP1	Transcription factor	p14ARF	Generic binding protein	Activation	Transcription regulation	x	Constitutive binding of Sp1 to the overlapping sites contributes to a constitutive expression of the ARF gene in unexposed to 8-chloroadenosine H1299 cells.	9774662;10649433;10753221;10964101;11038348;12538357;12700664;15094066;16397522;17225865;17333389;17906698;18226599;19115249;21232089;21684359;23940569;30646538;31189690						CDKN2A			1	0
82	Rb protein	Generic binding protein	E2F5	Transcription factor	Inhibition	Binding	x	Rb protein phosphorylation is initiated by cyclin D-CDK4/6 and phosphorylated Rb protein is separated from E2F transcription factors which transactivate genes necessary for the G1/S transition and S phase, including cyclin E.	10727462;11484034;16360038;16936740;20100570
83	CDK1 (p34)	Protein kinase	PBX2	Transcription factor	Unspecified	Phosphorylation	x	CDK1 (p34) phosphorylates PBX2.	18846507	CDK1			1	0
84	CDK1 (p34)	Protein kinase	YAP1 (YAp65)	Generic binding protein	Activation	Phosphorylation	x	CDK1 (p34) phosphorylates and activates YAP1 (YAp65).	24101154	CDK1			1	0
85	ESR1 (nuclear)	Transcription factor	CLSP	Generic binding protein	Inhibition	Transcription regulation	x	ESR1inhibits transcription of CLSP.	19890323;20348243;21235772;29755131;32478811						CALML5			1	0
86	STAT3	Transcription factor	p16INK4	Generic binding protein	Activation	Transcription regulation	x	STAT3 activates transcription of p16INK4.	18320073;22547799;26198641;27622053;32015100;32474927						CDKN2A			1	0
87	YAP1 (YAp65)	Generic binding protein	GPRC5B	GPCR	Unspecified	Transcription regulation	x	YAP1 (YAp65) co-regulates transcription of GPRC5B.	33116297						GPRC5B	1	0
88	CDK1 (p34)	Protein kinase	Androgen receptor	Transcription factor	Activation	Phosphorylation	x		9725910;12569365;17043241;17525795;25691442;28062857;29686105;34256096	CDK1			1	0
89	HDAC3	Generic enzyme	KLRG2	Generic binding protein	Unspecified	Transcription regulation	x	HDAC3 co-regulates transcription of KLRG2.	32467224						KLRG2	1	0
90	PtdIns(4,5)P2 intracellular anatomical structure	Compound	ATP + PtdIns(4,5)P2 = ADP + PtdIns(3,4,5)P3	Reaction	Technical	Technical	x
91	ATP + PtdIns(4,5)P2 = ADP + PtdIns(3,4,5)P3	Reaction	PtdIns(3,4,5)P3 intracellular anatomical structure	Compound	Technical	Technical	x
92	E2F2	Transcription factor	CDK1 (p34)	Protein kinase	Activation	Transcription regulation	x	PCR analysis of E2F2-immunoprecipitated chromatin from NIH 3T3 cells showed that E2F2 bound to the endogenous Cdc2 promoter.	1582409;7642525;7929342;8137237;8524257;8662914;10913163;11904439;12138103;12760745;15510213;16269079;19066456;20435884;23603666						CDK1			1	0
93	FGFR1	Receptor with enzyme activity	MBOAT1	Generic enzyme	Unspecified	Transcription regulation	x	FGFR1 co-regulates transcription of MBOAT1.	34011560						MBOAT1	1	0
94	CREB1	Transcription factor	BAMBI	Generic receptor	Unspecified	Transcription regulation	x	BAMBI promoter has a putative CREB1-binding site.	15753290						BAMBI	1	0
95	ESR1 (nuclear)	Transcription factor	COBL	Generic binding protein	Inhibition	Transcription regulation	x	Using a chromatin immunoprecipitation-paired end diTag cloning and sequencing strategy it was identified ESR1 (nuclear) binding site on COBL.	17542648;17901129;20348243						COBL	1	0
96	PP1-cat	Protein phosphatase	p14ARF	Generic binding protein	Unspecified	Dephosphorylation	x	PP1-cat dephosphorylates p14ARF.	23308265						CDKN2A			1	0
97	Androgen receptor	Transcription factor	CLSP	Generic binding protein	Unspecified	Transcription regulation	x	Androgen receptor regulates transcription of CLSP.	17721441;33640491						CALML5			1	0
98	NOTCH1 receptor = NOTCH1 (NEXT)	Reaction	NOTCH1 (NEXT)	Generic binding protein	Technical	Technical	x
99	RUNX2	Transcription factor	BAMBI	Generic receptor	Unspecified	Transcription regulation	x	RUNX2 regulates transcription of BAMBI.	24764292						BAMBI	1	0
100	ESR1 (nuclear)	Transcription factor	FRMD3	Generic binding protein	Unspecified	Transcription regulation	x	ESR1 (nuclear) regulates transcription of FRMD3.	31932695						FRMD3	1	0
101	Beclin 1	Generic binding protein	Survivin	Generic binding protein	Activation	Binding	x	Beclin-1 physically interacts with Survivin.	20638385						BIRC5			1	0
102	NF-kB p50/p65	Transcription factor	Mucin 5B	Generic binding protein	Activation	Transcription regulation	x	NF-kB p50/p65 directly up-regulates transcription of the Mucin 5B gene	10840001;11278696;20935193						MUC5B	1	0
103	Casein kinase I	Protein kinase	HPK38	Protein kinase	Unspecified	Phosphorylation	x	Casein kinase I phosphorylates HPK38.	18691976						MELK			1	0
104	p14ARF	Generic binding protein	Tip60	Generic enzyme	Activation	Binding	x	p14ARF binds to and activates Tip60.	16705183;33999432	CDKN2A			1	0
105	CDK1 (p34)	Protein kinase	STAT3	Transcription factor	Inhibition	Phosphorylation	x	CDK1 (p34) phosphorylates STAT3 and decreases its activity.	16669628	CDK1			1	0
106	p14ARF	Generic binding protein	Nucleophosmin	Generic binding protein	Inhibition	Binding	x	ARF binds to nucleophosmin and targets NPM/B23 for degradation.	14636574;14726681;15289458;15897463;15989956;16600663;16679321;16957780;17035234;17535915;18948745;22926011;23034180;24469041;26119940	CDKN2A			1	0
107	FGFR1	Receptor with enzyme activity	BCMP84	Generic binding protein	Unspecified	Transcription regulation	x	FGFR1 co-regulates transcription of BCMP84.	34011560						S100A14			1	0
108	EZH2	Generic enzyme	Claudin-3	Generic receptor	Unspecified	Transcription regulation	x	EZH2 binds to the promoter of the Claudin-3.	22158708;24457600						CLDN3	1	0
109	CDK1 (p34)	Protein kinase	AML1 (RUNX1)	Transcription factor	Unspecified	Phosphorylation	x	Cdk phosphorylation of RUNX1 reduces HDAC1 affinity.	17015473;18003885;21059642	CDK1			1	0
110	UBE2T	Generic enzyme	UBB	Generic binding protein	Activation	Binding	x	UBE2T binds to and activates UBB.	23441730;33323973	UBE2T			1	0
111	TFII-I	Transcription factor	RGMa	Generic binding protein	Unspecified	Transcription regulation	x	TFII-I regulates transcription of RGMa.	22970219						RGMA	1	0
112	YY1	Transcription factor	Survivin	Generic binding protein	Unspecified	Transcription regulation	x	YY1 regulates transcription of Survivin.	24508259;32899428						BIRC5			1	0
113	E2F4	Transcription factor	Nek2A	Protein kinase	Activation	Transcription regulation	x	Using immunoprecipitation of cross-linked protein-DNA complexes there were shown the binding sites of Nek2A for E2F4.	11799067;16084011;16153702;17237765;17531812;17652178;17908821;17957245;25106871						NEK2			1	0
114	E2F3	Transcription factor	CDK1 (p34)	Protein kinase	Activation	Transcription regulation	x	E2F3 activates transcription of CDK1 (p34) .	1582409;7642525;7929342;8137237;8524257;8662914;10733529;10766737;10913163;11904439;12760745;15510213;15574595;15664192;16269079;17317269;19066456;20435884;23603666;28134624						CDK1			1	0
115	PADI2	Generic enzyme	c-Myc	Transcription factor	Activation	Transcription regulation	x	PADI2 co-activates transcription of c-Myc.	21150319;30472187	PADI2	1	0
116	CDK1 (p34)	Protein kinase	CHIP	Generic enzyme	Unspecified	Phosphorylation	x	CDK1 (p34) probably phosphorylates CHIP.	17570479;18779572	CDK1			1	0
117	FGFR1	Receptor with enzyme activity	DARPP-32	Generic binding protein	Unspecified	Transcription regulation	x	FGFR1 co-regulates transcription of DARPP-32.	34011560						PPP1R1B	1	0
118	RING2	Generic enzyme	EHZF	Transcription factor	Unspecified	Transcription regulation	x	RING2 probably co-regulates transcription of EHZF in murine ES cells.	16625203;23271347;26804911						ZNF521	1	0
119	EZH2	Generic enzyme	BCMP84	Generic binding protein	Unspecified	Transcription regulation	x	EZH2 co-regulates transcription of BCMP84.	24457600						S100A14			1	0
120	APC/CDC20 complex	Generic enzyme	Ubiquitin	Generic binding protein	Activation	Binding	x	APC/CDC20 complex is a E3 ubiquitin ligase which facilitates the interaction between substrate and E2 enzyme to assemble a multiubiquitin chain on the substrate.	10998601;11739784	CDC20			1	0
121	PPAR-gamma	Transcription factor	p14ARF	Generic binding protein	Activation	Transcription regulation	x	PPAR-gamma activates transcription of p14ARF.	10935488;18544633;21741366;21968977						CDKN2A			1	0
122	HPK38	Protein kinase	SMAD3	Transcription factor	Activation	Phosphorylation	x	MPK38 binds to and phosphorylates Smad 2,3, 4 and 7 proteins. MPK38 stimulates TGF-beta-induced transcription in a kinase-dependent manner.	20659902;23747528;34365141	MELK			1	0
123	HDAC3	Generic enzyme	Mucin 5B	Generic binding protein	Unspecified	Transcription regulation	x	HDAC3 co-regulates transcription of Mucin 5B.	32467224						MUC5B	1	0
124	HDAC3	Generic enzyme	CLSP	Generic binding protein	Unspecified	Transcription regulation	x	HDAC3 co-regulates transcription of CLSP.	32467224						CALML5			1	0
125	FGFR1	Receptor with enzyme activity	UBE2T	Generic enzyme	Unspecified	Transcription regulation	x	FGFR1 co-regulates transcription of UBE2T.	34011560						UBE2T			1	0
126	p53	Transcription factor	Nek2A	Protein kinase	Inhibition	Transcription regulation	x	P53 binds to gene Nek2A promoter and suppresses Nek2A expression.	11571296;15220520;16798743;24163369						NEK2			1	0
127	p14ARF	Generic binding protein	DDX5	Generic enzyme	Inhibition	Binding	x	p14ARF binds to and inhibits DDX5.	24469041	CDKN2A			1	0
128	CDC20	Generic binding protein	p21	Generic binding protein	Inhibition	Binding	x	CDC20 physically interacts with p21.	17679094;22045811;23443559;25938542;29666278	CDC20			1	0
129	PLU-1	Generic enzyme	FRMD3	Generic binding protein	Unspecified	Transcription regulation	x	PLU-1 having intragenic binding site probably regulates FRMD3 gene transcription.	21448134						FRMD3	1	0
130	p63	Transcription factor	CLSP	Generic binding protein	Inhibition	Transcription regulation	x	p63 inhibits transcription of CLSP.	21151771;33038352						CALML5			1	0
131	Casein kinase II	Protein kinase	DARPP-32	Generic binding protein	Activation	Phosphorylation	x	Casein kinase II phosphorylates and activates DARPP-32.	26639316						PPP1R1B	1	0
132	YY1	Transcription factor	COBL	Generic binding protein	Unspecified	Transcription regulation	x	YY1 regulates transcription of COBL.	32409309						COBL	1	0
133	FGFR1	Receptor with enzyme activity	FAM83D	Protein	Unspecified	Transcription regulation	x	FGFR1 co-regulates transcription of FAM83D.	34011560						FAM83D			1	0
134	Oct-3/4	Transcription factor	EHZF	Transcription factor	Unspecified	Transcription regulation	x	Oct-3/4 regulates transcription of EHZF.	19884255;23642364						ZNF521	1	0
135	p16INK4	Generic binding protein	RelA (p65 NF-kB subunit)	Transcription factor	Inhibition	Binding	x	p16INK4 binds to and inhibits RelA (p65 NF-kB subunit).	10353611;25331947	CDKN2A			1	0
136	E2F4	Transcription factor	UBE2T	Generic enzyme	Unspecified	Transcription regulation	x	Using immunoprecipitation of cross-linked protein-DNA complexes there were shown the binding sites of UBE2T for E2F4.	11799067;17531812;17908821;17957245;21247883;27033104						UBE2T			1	0
137	CDK1 (p34)	Protein kinase	ZNF148	Transcription factor	Unspecified	Phosphorylation	x	CDK1 (p34) phosphorylates ZNF148.	23097065	CDK1			1	0
138	PLU-1	Generic enzyme	RGMa	Generic binding protein	Unspecified	Transcription regulation	x	PLU-1 co-regulates transcription of RGMa.	24937458						RGMA	1	0
139	RelA (p65 NF-kB subunit)	Transcription factor	Survivin	Generic binding protein	Activation	Transcription regulation	x	RelA (p65 NF-kB subunit) binds to gene Survivin promoter and activates Survivin expression.	16682409;21506127;21527497;21527635;22706169;25362179;26872379;27122225;27166260;28139689;29518496;29980758;31757943;34773477						BIRC5			1	0
140	p63	Transcription factor	CDK1 (p34)	Protein kinase	Activation	Transcription regulation	x	p63 and p73 bind to and stimulate activity of ADA, POLD2, Cyclin D3, Cdk1 and CDC25c promoters.	19861536;23229819;31826234						CDK1			1	0
141	EZH2	Generic enzyme	KLRG2	Generic binding protein	Unspecified	Transcription regulation	x	EZH2 probably regulates KLRG2 promoter activity.	22144423;24457600						KLRG2	1	0
142	C/EBP	Transcription factor	BAMBI	Generic receptor	Unspecified	Transcription regulation	x	C/EBP regulates transcription of BAMBI.	21167036						BAMBI	1	0
143	PLU-1	Generic enzyme	Mucin 5B	Generic binding protein	Unspecified	Transcription regulation	x	PLU-1 co-regulates transcription of Mucin 5B.	24937458						MUC5B	1	0
144	p14ARF	Generic binding protein	ING1	Generic binding protein	Activation	Binding	x	P14ARF physically interacts with ING1 and increases its activity.	16607280	CDKN2A			1	0
145	EZH2	Generic enzyme	p16INK4	Generic binding protein	Inhibition	Transcription regulation	x	EZH2 downregulates transcription of p16INK4 via H3K27 methylation	16751344;17344414;18332116;18393368;19390090;19451218;19462008;19696146;19860841;20368440;20395008;20818389;21572997;21769904;22158708;22290439;22391448;22808153;22873822;23122289;23203812;23236167;23421437;24216481;24457600;24588771;24612037;24810364;24853546;24867641;25153170;25890171;25945838;26499080;26659825;26913601;27036039;27545759;29200404;30575739;31468686;32619406;33761351;34775498						CDKN2A			1	0
146	RBP-J kappa (CBF1)	Transcription factor	Survivin	Generic binding protein	Activation	Transcription regulation	x	ChIP experiments using MDA-MB-231 cells transduced with pAd-NIC revealed that RNA polymerase II and RBP-J were physically associated with the human survivin promoter in vivo at the putative RBP-J binding site at -305.	18593928;20962575;31249304						BIRC5			1	0
147	Survivin	Generic binding protein	IKK-beta	Protein kinase	Activation	Transcription regulation	x	Survivin co-activates transcription of IKK-beta.	26718331	BIRC5			1	0
148	CDC20	Generic binding protein	Mcl-1	Generic binding protein	Inhibition	Binding	x	The degradation of Mcl-1is mediated by Cdc20. Cdc20 interacts with Mcl-1 from both interphase and mitotically arrested cells, indicating that their interaction is independent of mitotic Mcl-1 phosphoryation. . The association of Mcl-1 with Cdc20 is similar to the association between cyclin A and Cdc20.	20526282;32932732	CDC20			1	0
149	p14ARF	Generic binding protein	BACH1	Transcription factor	Activation	Binding	x	p14ARF binds to and activates BACH1.	22348305	CDKN2A			1	0
150	AML1 (RUNX1)	Transcription factor	S100B	Generic binding protein	Unspecified	Transcription regulation	x	AML1 (RUNX1) regulates transcription of S100B.	30185409;30500954						S100B	1	0
151	SUMO-1	Generic binding protein	NDRG2	Protein	Inhibition	Binding	x	SUMO-1 binds to and inhibits NDRG2.	27072586						NDRG2	1	0
152	CDK1 (p34)	Protein kinase	ATF-7	Transcription factor	Activation	Phosphorylation	x	CDK1 (p34) phosphorylates and activates ATF-7.	25545367;26101806	CDK1			1	0
153	c-Myc	Transcription factor	CDK1 (p34)	Protein kinase	Activation	Transcription regulation	x	c-Myc transcription factor-binding site was identified in Cdc2a promoter.	1748630;14562020;16449500;17314511;18802399;23657834;24096051;24502923;25189530;27250340;27267444;27899639;29512702;31292135;32167787;33125136						CDK1			1	0
154	CDK1 (p34)	Protein kinase	Oct-3/4	Transcription factor	Activation	Binding	x	Cdk1 is an Oct4-associated protein.	21569470;23108051	CDK1			1	0
155	Oct-3/4	Transcription factor	RGMa	Generic binding protein	Inhibition	Transcription regulation	x	Probably, RGMa is one of the Oct-3/4 genomic targets in murine ES cells.	18700969;19884255						RGMA	1	0
156	UHRF1	Generic enzyme	p16INK4	Generic binding protein	Inhibition	Transcription regulation	x	ChIP analysis using anti-UHRF1 antibody was performed, and it was shown that endogenous UHRF1 bound to methylated promoters of RAR-beta, FHIT, p14, p16INK4, DAPK and APC genes/.	15361834;22771810;23201574						CDKN2A			1	0
157	PtdIns(3,4,5)P3 intracellular anatomical structure	Compound	PtdIns(3,4,5)P3 + H(,2)O = PO(,4)('3-) + PtdIns(4,5)P2	Reaction	Technical	Technical	x
158	p14ARF	Generic binding protein	MTA1	Transcription factor	Inhibition	Binding	x	ARF physically associates with MTA1 and affects its protein stability.	21555589	CDKN2A			1	0
159	Oct-3/4	Transcription factor	BAMBI	Generic receptor	Unspecified	Transcription regulation	x	BAMBI 5' upstream region has a putative Oct-3/4-binding site.	16153702;19604364;19884255						BAMBI	1	0
160	RUNX2	Transcription factor	Claudin-3	Generic receptor	Unspecified	Transcription regulation	x	RUNX2 regulates transcription of Claudin-3.	22187159						CLDN3	1	0
161	EZH2	Generic enzyme	MBOAT1	Generic enzyme	Unspecified	Transcription regulation	x	EZH2 co-regulates transcription of MBOAT1.	24457600						MBOAT1	1	0
162	N-Myc	Transcription factor	Survivin	Generic binding protein	Activation	Transcription regulation	x	N-Myc probably regulates transcription of Survivin.	18555785;19796622;22703967;29328367						BIRC5			1	0
163	PHF8	Generic enzyme	CDK1 (p34)	Protein kinase	Activation	Transcription regulation	x	PHF8 co-activates transcription of CDK1 (p34).	20622854;27899639						CDK1			1	0
164	CDK1 (p34)	Protein kinase	ARGBP2	Generic binding protein	Unspecified	Phosphorylation	x	CDK1 (p34) probably phosphorylates ARGBP2.	17570479;18388127	CDK1			1	0	SORBS2	1	0
165	RASD2	RAS - superfamily	SUMO-1	Generic binding protein	Activation	Binding	x	Rhes is only one G protein with demonstrated E3 ligase activity.	19498170;21102611	RASD2	1	0
166	AML1 (RUNX1)	Transcription factor	PADI2	Generic enzyme	Unspecified	Transcription regulation	x	AML1 (RUNX1) regulates transcription of PADI2.	30185409						PADI2	1	0
167	CDK1 (p34)	Protein kinase	ELAVL1 (HuR)	Generic binding protein	Inhibition	Phosphorylation	x	Cdk1 phosphorylates HuR during G2, thereby helping to retain it in the nucleus in association with 14-3-3 and hindering its post-transcriptional function and anti-apoptotic influence.	18234856;18585896;18593881;21315776;23813879	CDK1			1	0
168	b-Myb	Transcription factor	p14ARF	Generic binding protein	Inhibition	Transcription regulation	x	b-Myb inhibits transcription of p14ARF.	20734103						CDKN2A			1	0
169	ErbB4	Receptor with enzyme activity	PI3K reg class IA (p85)	Generic binding protein	Activation	Phosphorylation	x	ErbB4 physically interacts with and phosphorylates PI3K reg class IA (p85) and enhance its activity.	10353604;12209601;15934939;17715395
170	CDK1 (p34)	Protein kinase	SP1	Transcription factor	Unspecified	Phosphorylation	x	CDK1 (p34) phosphorylates SP1.	18239466;19287963;22266860;25398907;25604483	CDK1			1	0
171	HPK38	Protein kinase	FOXM1	Transcription factor	Activation	Binding	x	HPK38 binds to and activates FOXM1.	23404835	MELK			1	0
172	Nek2A	Protein kinase	HMGA2	Transcription factor	Unspecified	Phosphorylation	x	Nek2 is activated and HMGA2 is phosphorylated in an MAPK-dependent manner.	14668482	NEK2			1	0
173	Beta-catenin	Generic binding protein	RASD2	RAS - superfamily	Unspecified	Transcription regulation	x	Beta-catenin co-regulates transcription of RASD2.	23505158						RASD2	1	0
174	HPK38	Protein kinase	CDC25B	Protein phosphatase	Inhibition	Binding	x	CDC25B physically interacts with HPK38.	12400006;15908796;17568790	MELK			1	0
175	ELAVL1 (HuR)	Generic binding protein	p16INK4	Generic binding protein	Inhibition	Binding	x	HuR and AUF1 destabilize p16(INK4) mRNA.	20498276;22395603;23837869;29416775						CDKN2A			1	0
176	IKK-beta	Protein kinase	p16INK4	Generic binding protein	Inhibition	Phosphorylation	x	IKKbeta specifically binds to P16 and phosphorylates P16 at Ser8.	20152798						CDKN2A			1	0
177	HDAC3	Generic enzyme	RASD2	RAS - superfamily	Unspecified	Transcription regulation	x	HDAC3 co-regulates transcription of RASD2.	32467224						RASD2	1	0
178	Nek2A	Protein kinase	CDC20	Generic binding protein	Inhibition	Phosphorylation	x	Endogenous Nek2A associats with Cdc20. Deletion of the C-terminal fragment of Nek2A, which includes the leucine zipper and the coiled-coil, did not affect formation of a complex with Cdc20. Cdc20 phosphorylation is mediated by Nek2. Coexpression of Nek2 may therefore inhibit APC/C by facilitating the formation of the Mad2-Cdc20 complex, possibly through phosphorylation of Mad2 and Cdc20.	20034488;23328480;25673878	NEK2			1	0	CDC20			1	0
179	PLU-1	Generic enzyme	COBL	Generic binding protein	Unspecified	Transcription regulation	x	PLU-1 having intragenic binding site probably regulates COBL gene transcription.	21448134						COBL	1	0
180	p14ARF	Generic binding protein	RelA (p65 NF-kB subunit)	Transcription factor	Inhibition	Binding	x	p14ARF binds to and inhibits RelA (p65 NF-kB subunit).	10353611	CDKN2A			1	0
181	p300	Generic enzyme	p16INK4	Generic binding protein	Activation	Transcription regulation	x	P300 coregulates p16INK4 promoter activity.	17906698;19269967;19698979;21967847						CDKN2A			1	0
182	SMAD4	Transcription factor	NDRG2	Protein	Unspecified	Transcription regulation	x	SMAD4 regulates transcription of NDRG2.	24492480						NDRG2	1	0
183	MLL1 (HRX)	Transcription factor	p14ARF	Generic binding protein	Activation	Transcription regulation	x	MLL1 (HRX) activates transcription of p14ARF.	18332116;19208841;19462008;19763085						CDKN2A			1	0
184	Ubiquitin	Generic binding protein	p16INK4	Generic binding protein	Inhibition	Binding	x	p16INK4a targetes by the ubiquitin-proteasome system in vivo and its degradation is cell density-dependent.	15254040;33504946						CDKN2A			1	0
185	C/EBPalpha	Transcription factor	p16INK4	Generic binding protein	Inhibition	Transcription regulation	x	C/EBPalpha inhibits transcription of p16INK4.	23833041;24958854;32184225						CDKN2A			1	0
186	MLL1 (HRX)	Transcription factor	BAMBI	Generic receptor	Unspecified	Transcription regulation	x	MLL1 (HRX) regulates transcription of BAMBI.	34077726						BAMBI	1	0
187	Beta-catenin	Generic binding protein	EHZF	Transcription factor	Unspecified	Transcription regulation	x	Beta-catenin co-regulates transcription of EHZF.	23505158						ZNF521	1	0
188	p14ARF	Generic binding protein	CtBP1	Generic binding protein	Inhibition	Binding	x	p14ARF binds to and inhibits CtBP1 .	16508011;16600663	CDKN2A			1	0
189	HDAC3	Generic enzyme	HPK38	Protein kinase	Unspecified	Transcription regulation	x	HDAC3 co-regulates transcription of HPK38.	32467224						MELK			1	0
190	Casein kinase I	Protein kinase	GPRC5B	GPCR	Unspecified	Phosphorylation	x	Casein kinase I phosphorylates GPRC5B.	19367708						GPRC5B	1	0
191	EZH2	Generic enzyme	EHZF	Transcription factor	Unspecified	Transcription regulation	x	EZH2 probably regulates EHZF promoter activity.	22144423						ZNF521	1	0
192	FGFR1	Receptor with enzyme activity	COBL	Generic binding protein	Unspecified	Transcription regulation	x	FGFR1 co-regulates transcription of COBL.	34011560						COBL	1	0
193	CREB1	Transcription factor	FRMD3	Generic binding protein	Unspecified	Transcription regulation	x	FRMD3 promoter has a putative CREB1-binding site.	15753290						FRMD3	1	0
194	PLU-1	Generic enzyme	CLSP	Generic binding protein	Unspecified	Transcription regulation	x	PLU-1 co-regulates transcription of CLSP.	24937458						CALML5			1	0
195	p63	Transcription factor	BAMBI	Generic receptor	Inhibition	Transcription regulation	x	p63 inhibits transcription of BAMBI.	31826234						BAMBI	1	0
196	EHZF	Transcription factor	HDAC3	Generic enzyme	Activation	Binding	x	Zfp521 appears to act as a functionally important adaptor protein, interacting with both Runx2 and HDAC3 and enhancing the association of the two proteins, thereby repressing Runx2 transcriptional activity.	21173110	ZNF521	1	0
197	CDK1 (p34)	Protein kinase	RD protein	Generic binding protein	Unspecified	Phosphorylation	x	CDK1 (p34) phosphorylates RD protein.	23097065	CDK1			1	0
198	MAML1	Generic binding protein	RBP-J kappa (CBF1)	Transcription factor	Activation	Binding	x	MAML1 physically interacts with RBP-J kappa (CBF1) and converts RBP-J kappa (CBF1) from a transcriptional repressor to an activator	11997524;12509463;16530044;17284587;19470237;19907488;21245387;23022380;26186194;28514442;32075915
199	EZH2	Generic enzyme	GPRC5B	GPCR	Unspecified	Transcription regulation	x	EZH2 co-regulates transcription of GPRC5B.	24457600						GPRC5B	1	0
200	p14ARF	Generic binding protein	E2F2	Transcription factor	Inhibition	Binding	x	p14ARF interacts with E2F1-3 factors to directly repress their transcriptional activities through forming p14ARF-E2F/partner-DNA super complexes, regardless of E2F protein degradation.	20082327	CDKN2A			1	0
201	UHRF1	Generic enzyme	p14ARF	Generic binding protein	Inhibition	Transcription regulation	x	UHRF1 co-inhibits transcription of p14ARF.	15361834;22771810;23201574						CDKN2A			1	0
202	Oct-3/4	Transcription factor	COBL	Generic binding protein	Activation	Transcription regulation	x	Using novel algorithm with stringent statistical criteria (FDR<0.2) to a compendium of published and new microarray data (3, 6, 12, and 24 hr after Pou5f1 suppression) and published ChIP data, identified tentative target genes for Pou5f1.	17579724;18522731;19884255						COBL	1	0
203	Bcl-6	Transcription factor	p16INK4	Generic binding protein	Inhibition	Transcription regulation	x	Bcl-6 inhibits transcription of p16INK4.	20498019;23852341						CDKN2A			1	0
204	NRF2	Transcription factor	NDRG2	Protein	Unspecified	Transcription regulation	x	NRF2 regulates transcription of NDRG2.	30409900						NDRG2	1	0
205	E2F1	Transcription factor	HPK38	Protein kinase	Activation	Transcription regulation	x	E2F1 binds to gene HPK38 promoter and activates HPK38 expression.	16144839;29212029						MELK			1	0
206	PKA-cat (cAMP-dependent)	Protein kinase	DARPP-32	Generic binding protein	Activation	Phosphorylation	x	DARPP-32 s converted into an inhibitor of protein phosphatase 1 when it is phosphorylated by protein kinase A (PKA) at threonine 34.	10604473;12181550;14744247;17027969						PPP1R1B	1	0
207	p21	Generic binding protein	E2F1	Transcription factor	Inhibition	Binding	x	p21 binds to E2F1 at the proximal region of the Wnt4 promoter. Re-Chip method was used.	8649410;15964998;19409758;20100570;25738367;28802060
208	PAK1	Protein kinase	AKT1	Protein kinase	Activation	Binding	x	PAK1 interacts with Akt and facilitates its membrane translocation.	18931661
209	p53	Transcription factor	NDRG2	Protein	Activation	Transcription regulation	x	p53 binds directly to the p53-binding sites in NDRG2 intron 1 and NDRG2 mRNA and protein levels can be upregulated in a p53-dependent manner.	18689861						NDRG2	1	0
210	GLI-1	Transcription factor	Nek2A	Protein kinase	Activation	Transcription regulation	x	GLI-1 activates transcription of Nek2A.	28035348						NEK2			1	0
211	RD protein	Generic binding protein	NDRG2	Protein	Inhibition	Binding	x	RD protein binds to and inhibits NDRG2.	31638184						NDRG2	1	0
212	Histone H3.1	Generic binding protein	p14ARF	Generic binding protein	Unspecified	Transcription regulation	x	Histone H3.1 co-regulates transcription of p14ARF.	21093383						CDKN2A			1	0
213	C/EBPbeta	Transcription factor	p14ARF	Generic binding protein	Inhibition	Transcription regulation	x	C/EBPbeta inhibits transcription of p14ARF.	18636078;19465598;23940569;32184225						CDKN2A			1	0
214	ESR1 (nuclear)	Transcription factor	NDRG2	Protein	Unspecified	Transcription regulation	x	ESR1 regulates transcription of NDRG2.	17901129;21217774;23404106						NDRG2	1	0
215	YY1	Transcription factor	CDK1 (p34)	Protein kinase	Inhibition	Transcription regulation	x	YY1 inhibits transcription of CDK1 (p34).	8910474;9895127;17721549;18277385;28589902;32409309						CDK1			1	0
216	HDAC3	Generic enzyme	ARGBP2	Generic binding protein	Unspecified	Transcription regulation	x	HDAC3 co-regulates transcription of ARGBP2.	32467224						SORBS2	1	0
217	NDRG2	Protein	Beta-catenin	Generic binding protein	Inhibition	Binding	x	NDRG2 binds to and inhibits Beta-catenin.	19237607;30924167	NDRG2	1	0
218	Aurora-B	Protein kinase	Survivin	Generic binding protein	Activation	Phosphorylation	x	Survivin is phosphorylated by mitotic kinase Aurora-B and this modification is essential for cell division.	11516652;12419797;14610074;16291752;16934447;17099693;17128276;17457057;17681274;18239465;18463090;19357306;21051298;23071152;26906715;32479628;34635673						BIRC5			1	0
219	ZNF148	Transcription factor	p14ARF	Generic binding protein	Inhibition	Transcription regulation	x	ZNF148 inhibits transcription of p14ARF.	19583777;20230874;29212231						CDKN2A			1	0
220	Pin1	Generic enzyme	NOTCH1 receptor	Generic receptor	Activation	Binding	x	Pin1 binds to human Notch1 and enhances Notch1 cleavage through the Ser-Thr-rich (STR) region and N1DeltaE transcriptional activity.	19151708
221	BCMP84	Generic binding protein	ErbB2	Receptor with enzyme activity	Activation	Binding	x	BCMP84 binds to and activates ErbB2.	24285542	S100A14			1	0
222	p300	Generic enzyme	BCMP84	Generic binding protein	Unspecified	Transcription regulation	x	p300 co-regulates transcription of BCMP84.	27146783						S100A14			1	0
223	SLUG	Transcription factor	Claudin-3	Generic receptor	Inhibition	Transcription regulation	x	SLUG inhibits transcription of Claudin-3.	26918943						CLDN3	1	0
224	APC/CDC20 complex	Generic enzyme	MLL1 (HRX)	Transcription factor	Inhibition	Ubiquitination	x	APC/CDC20 complex covalently modifies MLL1 (HRX) and inhibits it.	17908926;20865010	CDC20			1	0
225	p14ARF	Generic binding protein	HGF receptor (Met)	Receptor with enzyme activity	Activation	Binding	x	p14ARF binds to and activates HGF receptor (Met).	30568225	CDKN2A			1	0
226	c-Jun	Transcription factor	Claudin-3	Generic receptor	Activation	Transcription regulation	x	c-Jun activates transcription of Claudin-3.	28383479						CLDN3	1	0
227	AML1 (RUNX1)	Transcription factor	RASD2	RAS - superfamily	Unspecified	Transcription regulation	x	AML1 (RUNX1) regulates transcription of RASD2.	30500954						RASD2	1	0
228	CDK1 (p34)	Protein kinase	TFII-I	Transcription factor	Inhibition	Phosphorylation	x	Cdk1 phosphorylates TFII-I at the G2/M boundary, which likely leads to its displacement from the condensed chromatin during prophase to prometaphase transition.	19182516	CDK1			1	0
229	AML1 (RUNX1)	Transcription factor	p14ARF	Generic binding protein	Activation	Transcription regulation	x		12091906;17244680;29052866						CDKN2A			1	0
230	HGF receptor (Met)	Receptor with enzyme activity	CDK1 (p34)	Protein kinase	Unspecified	Phosphorylation	x	CDK1 is a putative substrate of HGF receptor (Met).	21966344						CDK1			1	0
231	AKT(PKB)	Protein kinase	MAD	Transcription factor	Inhibition	Phosphorylation	x	AKT inhibits MAD1-mediated transcription repression by physical interaction with and phosphorylation of MAD1.	19526459
232	PLK1	Protein kinase	UBE2T	Generic enzyme	Unspecified	Phosphorylation	x	UBE2T is a PLK1 substrate.	21857030						UBE2T			1	0
233	PHF8	Generic enzyme	p14ARF	Generic binding protein	Unspecified	Transcription regulation	x	PHF8 binds to the p14ARF promoter.	20622854						CDKN2A			1	0
234	AML1 (RUNX1)	Transcription factor	Claudin-3	Generic receptor	Unspecified	Transcription regulation	x	AML1 (RUNX1) regulates transcription of Claudin-3.	30185409						CLDN3	1	0
235	EZH2	Generic enzyme	ARGBP2	Generic binding protein	Inhibition	Transcription regulation	x	EZH2 co-inhibits transcription of ARGBP2.	26476214;29339121						SORBS2	1	0
236	CDK1 (p34)	Protein kinase	TBX3	Transcription factor	Unspecified	Phosphorylation	x	CDK1 (p34) phosphorylates TBX3.	18846507;21149613	CDK1			1	0
237	E2F1	Transcription factor	CDC20	Generic binding protein	Unspecified	Transcription regulation	x	CDC20 promoter has a putative E2F1-binding site.	15362224;16606705;17981789;19796622;24453336;25368385						CDC20			1	0
238	AML1 (RUNX1)	Transcription factor	p16INK4	Generic binding protein	Activation	Transcription regulation	x	AML1 (RUNX1) activates transcription of p16INK4.	12091906;17244680;29052866;31257681						CDKN2A			1	0
239	SOX2	Transcription factor	Claudin-3	Generic receptor	Unspecified	Transcription regulation	x	SOX2 probably regulates gene claudin 3 transcription.	18804426;33915080						CLDN3	1	0
240	FOXM1	Transcription factor	Nek2A	Protein kinase	Activation	Transcription regulation	x	FOXM1 activates transcription of Nek2A.	23109430;24109597;26100407;26456572						NEK2			1	0
241	HMGB1	Transcription factor	BAMBI	Generic receptor	Unspecified	Transcription regulation	x	HMGB1 regulates transcription of BAMBI.	34166567						BAMBI	1	0
242	NOTCH1 (NICD)	Transcription factor	Survivin	Generic binding protein	Activation	Transcription regulation	x	NOTCH1 (NICD) increases Survivin mRNA expression.	18593928;21555376;28388267;30323195						BIRC5			1	0
243	MLL1 (HRX)	Transcription factor	Survivin	Generic binding protein	Unspecified	Transcription regulation	x	MLL1 (HRX) co-regulates transcription of Survivin.	30885941						BIRC5			1	0
244	p14ARF	Generic binding protein	N-Myc	Transcription factor	Inhibition	Binding	x	P14ARF physically interacts with N-Myc and decreases its activity.	17289033	CDKN2A			1	0
245	NOTCH2 receptor = NOTCH2(NEXT)	Reaction	NOTCH2(NEXT)	Generic binding protein	Technical	Technical	x
246	NDRG2	Protein	PTEN	Lipid phosphatase	Activation	Binding	x	NDRG2 binds to and activates PTEN.	24569712	NDRG2	1	0
247	SFRS1 (SF2)	Generic enzyme	Survivin	Generic binding protein	Activation	Binding	x	SFRS1 (SF2) binds to and activates Survivin.	20682707						BIRC5			1	0
248	Cyclin A	Generic binding protein	p16INK4	Generic binding protein	Unspecified	Transcription regulation	x	Cyclin A co-regulates transcription of p16INK4.	24632684						CDKN2A			1	0
249	DAXX	Generic binding protein	CDC20	Generic binding protein	Inhibition	Binding	x	DAXX binds to and inhibits CDC20.	23239745						CDC20			1	0
250	EGR1	Transcription factor	Survivin	Generic binding protein	Inhibition	Transcription regulation	x	EGR1 can bind to gene Survivin promoter and suppress Survivin expression.	18027854;19767411;19837979;26792742						BIRC5			1	0
251	E2F2	Transcription factor	Nek2A	Protein kinase	Unspecified	Transcription regulation	x	E2F2 regulates transcription of Nek2A.	24797070						NEK2			1	0
252	Androgen receptor	Transcription factor	Claudin-3	Generic receptor	Activation	Transcription regulation	x	Using the MNI algorithm, we identified Claudin-3 as AR downstream target gene in the AR pathway.	17299418;19668381;24825397;27594448						CLDN3	1	0
253	HDAC3	Generic enzyme	BAMBI	Generic receptor	Unspecified	Transcription regulation	x	HDAC3 co-regulates transcription of BAMBI.	32467224						BAMBI	1	0
254	CDK1 (p34)	Protein kinase	AKT1	Protein kinase	Activation	Phosphorylation	x	CDK1 (p34) phosphorylates and activates AKT1.	22629392;23990921	CDK1			1	0
255	N-Myc	Transcription factor	COBL	Generic binding protein	Unspecified	Transcription regulation	x	N-Myc probably regulates transcription of COBL.	18555785;19796622						COBL	1	0
256	PP1-cat alpha	Protein phosphatase	Nek2A	Protein kinase	Inhibition	Binding	x	Association of PP1-cat alpha with Nek2A was shown by co-immunoprecipitation.	10880350;12221103;17274640;17283141;22321011;23718219						NEK2			1	0
257	DARPP-32	Generic binding protein	ErbB2	Receptor with enzyme activity	Activation	Binding	x	t-DARPP associates with ERBB2 and interferes with trastuzumab/ERBB2 protein interaction.	18579663;22745369	PPP1R1B	1	0
258	HDAC3	Generic enzyme	MBOAT1	Generic enzyme	Unspecified	Transcription regulation	x	HDAC3 co-regulates transcription of MBOAT1.	32467224						MBOAT1	1	0
259	FGFR1	Receptor with enzyme activity	FRMD3	Generic binding protein	Unspecified	Transcription regulation	x	FGFR1 co-regulates transcription of FRMD3.	34011560						FRMD3	1	0
260	p63	Transcription factor	COBL	Generic binding protein	Unspecified	Transcription regulation	x	COBL is potential p63 target gene.	21151771						COBL	1	0
261	p14ARF	Generic binding protein	YY1	Transcription factor	Inhibition	Binding	x	P14ARF physically interacts with YY1 and decreases its activity.	15210108	CDKN2A			1	0
262	RelA (p65 NF-kB subunit)	Transcription factor	CDK1 (p34)	Protein kinase	Unspecified	Transcription regulation	x	RelA (p65 NF-kB subunit) regulates transcription of CDK1 (p34).	12088869						CDK1			1	0
263	RBP-J kappa (CBF1)	Transcription factor	Pin1	Generic enzyme	Activation	Transcription regulation	x	CBF1 binds to Pin1 promoter and increases its activity.	19151708;22396495;31249304
264	c-Myc	Transcription factor	Survivin	Generic binding protein	Activation	Transcription regulation	x	C-Myc binds to gene Survivin promoter and activates Survivin expression.	17170079;19079543;19915707;20716114;25026294;25777568;25890196;31965581						BIRC5			1	0
265	HMGA2	Transcription factor	RGMa	Generic binding protein	Unspecified	Transcription regulation	x	HMGA2 co-regulates transcription of RGMa.	33452460						RGMA	1	0
266	Nek2A	Protein kinase	PP1-cat alpha	Protein phosphatase	Unspecified	Phosphorylation	x	Nek2A phosphorylates PP1-cat alpha.	23328480;24214971;29863498	NEK2			1	0
267	Nek2A	Protein kinase	Nucleophosmin	Generic binding protein	Unspecified	Phosphorylation	x	Nek2A phosphorylates Nucleophosmin .	15388344;16794633	NEK2			1	0
268	CDK1 (p34)	Protein kinase	FOXM1	Transcription factor	Activation	Phosphorylation	x	CDK1 (p34) phosphorylates FOXM1 and increases its transcriptional activity.	15024056;18285455;18393292;18690236;19160488;19737929;23240008	CDK1			1	0
269	CDK1 (p34)	Protein kinase	Ikaros	Transcription factor	Unspecified	Phosphorylation	x	CDK1 (p34) phosphorylates Ikaros.	25604483	CDK1			1	0
270	YY1	Transcription factor	RASD2	RAS - superfamily	Unspecified	Transcription regulation	x	YY1 regulates transcription of RASD2.	32409309						RASD2	1	0
271	Cyclin A	Generic binding protein	p14ARF	Generic binding protein	Unspecified	Transcription regulation	x	Cyclin A co-regulates Arf promoter	24632684						CDKN2A			1	0
272	p16INK4	Generic binding protein	HIF1A	Transcription factor	Inhibition	Binding	x	p16INK4 binds to and inhibits HIF1A.	20307196;34285132	CDKN2A			1	0
273	Ikaros	Transcription factor	p14ARF	Generic binding protein	Activation	Transcription regulation	x	Ikaros activates transcription of p14ARF.	24509509						CDKN2A			1	0
274	HPK38	Protein kinase	EZH2	Generic enzyme	Activation	Binding	x	HPK38 binds to and activates EZH2.	28536141;30674566	MELK			1	0
275	CDK1 (p34)	Protein kinase	ATF-2	Transcription factor	Unspecified	Phosphorylation	x	CDK1 (p34) phosphorylates ATF-2.	25545367	CDK1			1	0
276	SOX2	Transcription factor	GPRC5B	GPCR	Unspecified	Transcription regulation	x	SOX2 regulates transcription of GPRC5B.	19884255;33915080						GPRC5B	1	0
277	ErbB3	Receptor with enzyme activity	PI3K reg class IA (p85)	Generic binding protein	Activation	Binding	x	ErbB3 physically interacts with PI3K reg class IA (p85) and increases its activity.	7556068;7642563;8264617;8732665;9388271;9400997;9677338;10197638;10376522;10535875;10559227;10908564;11694521;12036928;12209601;12571082;12595575;12618754;12651161;12853564;12896906;14711829;15520002;15812817;16055672;16127743;16724053;17473376;18568074;18625725;18803287;19435893;19502802;19760502;20395437;21332945;21386087;25337585;26508629;26714846;31468695
278	CDK1 (p34)	Protein kinase	CREB1	Transcription factor	Inhibition	Phosphorylation	x	CDK1 (p34) phosphorylates and inhibits CREB1 .	8114763;11969286;23814058	CDK1			1	0
279	SMAD2	Transcription factor	BAMBI	Generic receptor	Inhibition	Transcription regulation	x	SMAD2 inhibits transcription of BAMBI.	32402252						BAMBI	1	0
280	EZH2	Generic enzyme	BAMBI	Generic receptor	Inhibition	Transcription regulation	x	EZH2 probably regulates BAMBI promoter activity.	22144423;24238339;30755708						BAMBI	1	0
281	CDK1 (p34)	Protein kinase	Bcl-6	Transcription factor	Unspecified	Phosphorylation	x	CDK1 (p34) phosphorylates Bcl-6.	20531401	CDK1			1	0
282	Ubiquitin	Generic binding protein	HPK38	Protein kinase	Inhibition	Binding	x	Ubiquitin binds to and inhibits HPK38.	29700281;34365141;34739326						MELK			1	0
283	Androgen receptor	Transcription factor	p16INK4	Generic binding protein	Activation	Transcription regulation	x	Androgen receptor activates transcription of p16INK4.	16195407;32330514						CDKN2A			1	0
284	Beta-catenin	Generic binding protein	RGMa	Generic binding protein	Unspecified	Transcription regulation	x	Beta-catenin co-regulates transcription of RGMa.	23505158						RGMA	1	0
285	SOX2	Transcription factor	ARGBP2	Generic binding protein	Unspecified	Transcription regulation	x	SOX2 regulates transcription of ARGBP2.	21211035;33915080						SORBS2	1	0
286	HDAC3	Generic enzyme	CDK1 (p34)	Protein kinase	Unspecified	Transcription regulation	x	HDAC3 co-regulates transcription of CDK1 (p34).	32467224						CDK1			1	0
287	S100B	Generic binding protein	p53	Transcription factor	Inhibition	Binding	x	S100B binds to and inhibits p53 .	10493575;10876243;11454863;11527429;15178678;15781852;16248785;16575404;16683912;17010455;17584159;18694925;19297317;19819244;20591429;23313430	S100B	1	0
288	EZH2	Generic enzyme	NDRG2	Protein	Inhibition	Transcription regulation	x	EZH2 co-inhibits transcription of NDRG2.	24457600;31295529						NDRG2	1	0
289	p14ARF	Generic binding protein	RING2	Generic enzyme	Inhibition	Binding	x	ARF stimulates E6-AP-mediated ubiquitination of RING1B.	22910419	CDKN2A			1	0
290	SOX2	Transcription factor	FRMD3	Generic binding protein	Unspecified	Transcription regulation	x	SOX2 regulates transcription of FRMD3.	33915080						FRMD3	1	0
291	PP1-cat	Protein phosphatase	p16INK4	Generic binding protein	Unspecified	Dephosphorylation	x	PP1-cat dephosphorylates p16INK4.	23308265						CDKN2A			1	0
292	p14ARF	Generic binding protein	DP1	Transcription factor	Inhibition	Binding	x	P14ARF physically interacts with DP1 and decreases its activity.	12446760;16135794	CDKN2A			1	0
293	E2F1	Transcription factor	UBE2T	Generic enzyme	Unspecified	Transcription regulation	x	E2F1 probably regulates transcription of UBE2T in one of the tested cell lines (MCF10A, HeLa, GM06990, MCF7, Ntera2).	16606705;17908821;18347061;19796622;30590042;32826278						UBE2T			1	0
294	NOTCH3 receptor	Generic receptor	NOTCH3 receptor = NOTCH3(NEXT)	Reaction	Technical	Technical	x
295	ESR1 (nuclear)	Transcription factor	Survivin	Generic binding protein	Activation	Transcription regulation	x	ESR1 (nuclear) binds to gene Survivin promoter and activates Survivin expression.	15171711;17699779;17901129;18481172;25210133						BIRC5			1	0
296	MTA1	Transcription factor	p16INK4	Generic binding protein	Activation	Transcription regulation	x	MTA1 co-activates transcription of p16INK4.	21555589						CDKN2A			1	0
297	p53	Transcription factor	FAM83D	Protein	Activation	Transcription regulation	x	p53 activates transcription of FAM83D.	23651856						FAM83D			1	0
298	p53	Transcription factor	CDC20	Generic binding protein	Inhibition	Transcription regulation	x	CDC20 is p53-suppressive gene.	16798743;17873905;19273532;22802528;30037856						CDC20			1	0
299	p130	Generic binding protein	E2F1	Transcription factor	Inhibition	Binding	x	E2F1 was identificated as p130 target gene by chromatin immunoprecipitation, gel mobility shift and Northern blot analysis .	7892279;8660916;9192872;10208422;10766737;12096339;12118073;12401786;14576826;16479154;18604173;20016602;22473992;22475873;22985930;28987387;31130363
300	S100B	Generic binding protein	FGFR1	Receptor with enzyme activity	Activation	Binding	x	FGFR1 physically interacts with S100B. S100B activates FGFR1 through prior binding to bFGF.	21693575	S100B	1	0
301	Ikaros	Transcription factor	p16INK4	Generic binding protein	Activation	Transcription regulation	x	Ikaros activates transcription of p16INK4.	24509509						CDKN2A			1	0
302	CDC20	Generic binding protein	SOX2	Transcription factor	Inhibition	Binding	x	CDC20 binds to and inhibits SOX2.	26074073	CDC20			1	0
303	JunB	Transcription factor	p14ARF	Generic binding protein	Activation	Transcription regulation	x	JunB activates transcription of p14ARF.	10856241;10918184;14668816;18226189;34469740						CDKN2A			1	0
304	Oct-3/4	Transcription factor	Claudin-3	Generic receptor	Unspecified	Transcription regulation	x	Oct-3/4 regulates transcription of Claudin-3.	19884255						CLDN3	1	0
305	CREB1	Transcription factor	Claudin-3	Generic receptor	Unspecified	Transcription regulation	x	Claudin-3 promoter has a putative CREB1-binding site.	15753290						CLDN3	1	0
306	HDAC3	Generic enzyme	Claudin-3	Generic receptor	Unspecified	Transcription regulation	x	HDAC3 co-regulates transcription of Claudin-3.	32467224						CLDN3	1	0
307	STAT3	Transcription factor	Mucin 5B	Generic binding protein	Activation	Transcription regulation	x	STAT3 constitutively bound to the promoters of MUC1, MUC4, and MUC5B genes. STAT3 constitutive phosphorylation is responsible for upregulation of multiple mucin genes.	15485908						MUC5B	1	0
308	CDK1 (p34)	Protein kinase	p300	Generic enzyme	Inhibition	Phosphorylation	x	CDK1 (p34) phosphorylates and inhibits p300.	24530506	CDK1			1	0
309	PTEN	Lipid phosphatase	PtdIns(3,4,5)P3 + H(,2)O = PO(,4)('3-) + PtdIns(4,5)P2	Reaction	Activation	Catalysis	x	PTEN dephosphorylates PIP3, thereby, reversing the reaction catalyzed by PI3K.	9593664;9778245;10196133;10339565;10400703;10469123;10866302;11858936;12461771;12789288;16824732;17035995;17324556;17972252
310	CDK1 (p34)	Protein kinase	C/EBPbeta	Transcription factor	Activation	Phosphorylation	x	CDK1 (p34) phosphorylates and activates C/EBPbeta.	15314150	CDK1			1	0
311	Mcl-1	Generic binding protein	CDK1 (p34)	Protein kinase	Inhibition	Binding	x	A proteolytic fragment snMcl-1 interacts with the cell-cycle-regulatory protein Cdk1 in the nucleus, and Cdk1 bound to snMcl-1 was found to have a lower kinase activity.	15554878;22378300						CDK1			1	0
312	PADI2	Generic enzyme	ESR1 (nuclear)	Transcription factor	Activation	Binding	x	PAD2 interacts with ERalpha after E2 stimulation.	22853951	PADI2	1	0
313	E2F1	Transcription factor	b-Myb	Transcription factor	Activation	Transcription regulation	x	PCR analysis of E2F1-immunoprecipitated chromatin from NIH 3T3 cells showed that E2F1 bound to the endogenous b-Myb promoter.	7642110;7642525;8334989;8621601;10454584;10766737;10913163;11709154;12147683;12629508;12748276;15362224;16299810;18624722;19796622;20026813;20498378;21367750;24828495;27094710
314	CDK1 (p34)	Protein kinase	AKT(PKB)	Protein kinase	Unspecified	Phosphorylation	x	CDK1 (p34) phosphorylates AKT(PKB).	33727226	CDK1			1	0
315	b-Myb	Transcription factor	CDK1 (p34)	Protein kinase	Activation	Transcription regulation	x	B-Myb as long as its deletion mutant M14 (delta 509-628 aa) can trans-activate CDK1 gene.	15510213;17098733;17159899;17671431;18548008;18624722;21900400;24515894;28427077						CDK1			1	0
316	p300	Generic enzyme	p14ARF	Generic binding protein	Activation	Transcription regulation	x	p300 co-activates transcription of p14ARF.	17906698;19269967;19698979;21967847						CDKN2A			1	0
317	EHZF	Transcription factor	RUNX2	Transcription factor	Inhibition	Binding	x	Zfp521 (EHZF) interacts with Runx2 and inhibits Runx-2-mediated activation of the osteocalcin promoter.	19095088;20392215;20951345;21173110;21642473;26008984	ZNF521	1	0
318	FGFR1	Receptor with enzyme activity	HPK38	Protein kinase	Unspecified	Transcription regulation	x	FGFR1 co-regulates transcription of HPK38.	34011560						MELK			1	0
319	EZH2	Generic enzyme	COBL	Generic binding protein	Unspecified	Transcription regulation	x	EZH2 co-regulates transcription of COBL.	32409309						COBL	1	0
320	PI3K reg class IA (p85)	Generic binding protein	PI3K cat class IA (p110-alpha)	Lipid kinase	Activation	Binding	x	PI3K reg class IA (p85) binds to PI3K cat class IA (p110-alpha) increasing the kinase activity.	9113989;11588033;18403485;18780892;19033389;24903091;27863432;28176758;30300952
321	NF-kB p50/p65	Transcription factor	Survivin	Generic binding protein	Activation	Transcription regulation	x	NF-kB p50/p65 binds to gene Survivin promoter and activates Survivin expression.	16785236;20816704						BIRC5			1	0
322	E2F1	Transcription factor	Nek2A	Protein kinase	Activation	Transcription regulation	x	E2F1 probably regulates transcription of Nek2A in one of the tested cell lines (MCF10A, HeLa, GM06990, MCF7, Ntera2).	16606705;17908821;19087242;24797070						NEK2			1	0
323	CDK1 (p34)	Protein kinase	PP1-cat	Protein phosphatase	Inhibition	Phosphorylation	x	CDK1 (p34) phosphorylates and inhibits PP1-cat .	9122166;14724321;15509695	CDK1			1	0
324	Rb protein	Generic binding protein	p14ARF	Generic binding protein	Inhibition	Transcription regulation	x	Rb protein co-inhibits transcription of p14ARF.	17210787						CDKN2A			1	0
325	MLL1 (HRX)	Transcription factor	p16INK4	Generic binding protein	Activation	Transcription regulation	x	MLL1 (HRX) activates transcription of p16INK4.	18332116;19208841;19462008;19763085;24216481						CDKN2A			1	0
326	PHF8	Generic enzyme	p16INK4	Generic binding protein	Unspecified	Transcription regulation	x	PHF8 co-regulates transcription of p16INK4.	20622854						CDKN2A			1	0
327	CDC20	Generic binding protein	CDC16	Generic binding protein	Activation	Binding	x	CDC20 binds to and activates CDC16.	9628895;18997788;20360068;20733055;23007648;23443559;27114510;30405130	CDC20			1	0
328	CDK1 (p34)	Protein kinase	RUNX2	Transcription factor	Activation	Phosphorylation	x	CDK1 (p34) phosphorylates and activates RUNX2 .	16407259;17171635	CDK1			1	0
329	EHZF	Transcription factor	GLI-1	Transcription factor	Activation	Transcription regulation	x	EHZF co-activates transcription of GLI-1.	31558698	ZNF521	1	0
330	FAM83D	Protein	Casein kinase I alpha	Protein kinase	Inhibition	Binding	x	FAM83D binds to and inhibits Casein kinase I alpha.	28514442;29789297;31338967;32092437	FAM83D			1	0
331	Bcl-6	Transcription factor	p14ARF	Generic binding protein	Inhibition	Transcription regulation	x	Bcl-6 inhibits transcription of p14ARF.	20498019;23852341						CDKN2A			1	0
332	E2F3	Transcription factor	p16INK4	Generic binding protein	Unspecified	Transcription regulation	x	E2F3 regulates transcription of p16INK4.	9774662;11883935;12000749;12695664;15175242;16232321;16340309;16869767;16921403;18076574						CDKN2A			1	0
333	Cyclin A2	Generic binding protein	CDK1 (p34)	Protein kinase	Activation	Binding	x	Interaction of purified Cyclin A2 with CDK1 (p34) was shown by liquid-chromatography mass spectrometry and directed functional perturbation studies using RNA interference.	1833185;4502709;8226784;8423786;8463339;9053846;9371520;10848585;10924145;12152065;12853968;14743216;15674323;16007079;17344473;17679094;19483727;19592082;20360068;21816347;21829545;21900495;23602568;24302728;24831015;25664647;26186194;28514442;29930204;30674583;31822694;34644583						CDK1			1	0
334	p14ARF	Generic binding protein	SLUG	Transcription factor	Activation	Binding	x	p14ARF binds to and activates SLUG.	24910389	CDKN2A			1	0
335	RING2	Generic enzyme	CDK1 (p34)	Protein kinase	Inhibition	Transcription regulation	x	RING2 co-inhibits transcription of CDK1 (p34).	24457600;25533466						CDK1			1	0
336	Ubiquitin	Generic binding protein	p14ARF	Generic binding protein	Inhibition	Binding	x	Ubiquitin physically interacts with p14ARF and decreases its activity.	15289458;21200153;23462994;23743150;24769896						CDKN2A			1	0
337	SOX2	Transcription factor	COBL	Generic binding protein	Unspecified	Transcription regulation	x	SOX2 binds to COBL promoter.	18358816;19884255;21211035;33915080						COBL	1	0
338	PLU-1	Generic enzyme	p16INK4	Generic binding protein	Unspecified	Transcription regulation	x	Interaction of PLU-1 with CDKN2A enhancer was demonstrated by chip-on-chip analysis and further confirmed by RT-PCR.	17973255;24937458						CDKN2A			1	0
339	PRC1 complex	Generic enzyme	p16INK4	Generic binding protein	Inhibition	Transcription regulation	x	The member of PRC1 complex downregulates Ink4a expression	9923679;10728991;14574365;15029199;15914357;16921403;17151361;17210787;17344414;17651940;18039844;18275833;18332116;19208841;19462008;20551323;20600931;20661663;20818389;20865010;21197464						CDKN2A			1	0
340	CDK1 (p34)	Protein kinase	Casein kinase II, alpha chain (CSNK2A1)	Protein kinase	Inhibition	Phosphorylation	x	enhancing CK2alpha O-GlcNAcylation reduced Cdk-mediated phosphorylation and may have subsequently conferred reduced cellular stability on CK2alpha.	1400350;1629192;7592773;11940573;16126370;16598768;22267120	CDK1			1	0
341	EZH2	Generic enzyme	CDK1 (p34)	Protein kinase	Unspecified	Transcription regulation	x	EZH2 co-regulates transcription of CDK1 (p34).	32409309						CDK1			1	0
342	CDK1 (p34)	Protein kinase	HIF1A	Transcription factor	Activation	Phosphorylation	x	CDK1 (p34) phosphorylates and activates HIF1A.	24189531;25071185;34686682	CDK1			1	0
343	p14ARF	Generic binding protein	SP1	Transcription factor	Activation	Binding	x	p14ARF binds to and activates SP1.	24163379	CDKN2A			1	0
344	APC/CDC20 complex	Generic enzyme	E2F1	Transcription factor	Inhibition	Ubiquitination	x	APC/C(Cdc20) specifically targets E2F1 for degradation in early mitosis.	20948288	CDC20			1	0
345	STAT3	Transcription factor	p14ARF	Generic binding protein	Activation	Transcription regulation	x	STAT3 activates transcription of p14ARF.	22547799;26198641;27622053						CDKN2A			1	0
346	EGR1	Transcription factor	DARPP-32	Generic binding protein	Activation	Transcription regulation	x	22593050.	22593050						PPP1R1B	1	0
347	Histone H3.1	Generic binding protein	p16INK4	Generic binding protein	Unspecified	Transcription regulation	x	Histone H3.1 co-regulates transcription of p16INK4.	21093383						CDKN2A			1	0
348	FGFR1	Receptor with enzyme activity	CDC20	Generic binding protein	Unspecified	Transcription regulation	x	FGFR1 co-regulates transcription of CDC20.	34011560						CDC20			1	0
349	FOXM1	Transcription factor	CDK1 (p34)	Protein kinase	Activation	Transcription regulation	x	FOXM1 activates transcription of CDK1 (p34).	23109430;25889361;26100407;27477901;28416635;29472532;30546054;30865895;32513952;34203295;34209301						CDK1			1	0
350	Cyclin A1	Generic binding protein	CDK1 (p34)	Protein kinase	Activation	Binding	x	Human Cyclin A1 associates with CDK1 to form active kinase complex.	1628647;4502611;7799941;8463339;8565853;15489899;16007189;16009130;16799873;19056339						CDK1			1	0
351	p53	Transcription factor	p16INK4	Generic binding protein	Unspecified	Transcription regulation	x	p53 regulates transcription of p16INK4.	10541552;15838523;21170034;21447739;21765468;22396451;24334679;26078718;26302407;26959115;27466285;30479019;31611375;32025000;33526781;34103468;34339841						CDKN2A			1	0
352	EHZF	Transcription factor	PPAR-gamma	Transcription factor	Activation	Transcription regulation	x	EHZF activates transcription of PPAR-gamma.	26008984	ZNF521	1	0
353	Bcl-XL	Generic binding protein	p16INK4	Generic binding protein	Activation	Binding	x	Bcl-XL binds to and activates p16INK4.	25370744						CDKN2A			1	0
354	CDK1 (p34)	Protein kinase	Casein kinase II, beta chain (Phosvitin)	Generic binding protein	Unspecified	Phosphorylation	x	CDK1 (p34) physically interacts with Casein kinase II, beta chain (Phosvitin).	1939094;7578274;12551973	CDK1			1	0
355	PLU-1	Generic enzyme	S100B	Generic binding protein	Unspecified	Transcription regulation	x	PLU-1 co-regulates transcription of S100B.	24937458						S100B	1	0
356	RING2	Generic enzyme	p16INK4	Generic binding protein	Inhibition	Transcription regulation	x	RING1b binds Lnk4a promoter.	17210787;18039844;18076574;18836456;23271347;24091011;24457600;24485159;25660273;29874594;32332108						CDKN2A			1	0
357	FGFR1	Receptor with enzyme activity	NDRG2	Protein	Unspecified	Transcription regulation	x	FGFR1 co-regulates transcription of NDRG2.	34011560						NDRG2	1	0
358	APC/CDC20 complex	Generic enzyme	Cyclin A2	Generic binding protein	Inhibition	Ubiquitination	x	APC/CDC20 complex ubiquitinates and inhibits Cyclin A2.	24302728	CDC20			1	0
359	CtBP2	Generic binding protein	p16INK4	Generic binding protein	Inhibition	Transcription regulation	x	CtBP2 repressed the expression of p16 from the CDKN2A gene.	18676825						CDKN2A			1	0
360	SOX2	Transcription factor	p14ARF	Generic binding protein	Inhibition	Transcription regulation	x	SOX2 inhibits transcription of p14ARF.	20489730;24909994;32575737						CDKN2A			1	0
361	EZH2	Generic enzyme	DARPP-32	Generic binding protein	Unspecified	Transcription regulation	x	EZH2 co-regulates transcription of DARPP-32 in teratocarcinoma cells.	16751344;22144423;31481796;32409309						PPP1R1B	1	0
362	p53	Transcription factor	p14ARF	Generic binding protein	Unspecified	Transcription regulation	x	p53 regulates transcription of p14ARF.	10541552;15838523;17277230;21170034;21447739;22396451;23287532;24293653;24334679;26302407;26959115;27466285;30107044;31611375;32025000;33526781;34339841						CDKN2A			1	0
363	c-Myc	Transcription factor	CDC20	Generic binding protein	Activation	Transcription regulation	x	c-Myc activates transcription of CDC20.	18277385;19030024;29622465						CDC20			1	0
364	EZH2	Generic enzyme	Survivin	Generic binding protein	Unspecified	Transcription regulation	x	EZH2 co-regulates transcription of Survivin.	30885941						BIRC5			1	0
365	RelA (p65 NF-kB subunit)	Transcription factor	NDRG2	Protein	Activation	Transcription regulation	x	RelA (p65 NF-kB subunit) activates transcription of NDRG2.	22138128;31295529						NDRG2	1	0
366	RelA (p65 NF-kB subunit)	Transcription factor	DARPP-32	Generic binding protein	Activation	Transcription regulation	x	RelA (p65 NF-kB subunit) activates transcription of DARPP-32.	27590997						PPP1R1B	1	0
367	HIF1A	Transcription factor	BAMBI	Generic receptor	Unspecified	Transcription regulation	x	HIF1A probably regulates gene BAMBI transcription.	19386601						BAMBI	1	0
368	Beta-catenin	Generic binding protein	BAMBI	Generic receptor	Unspecified	Transcription regulation	x	Beta-catenin co-regulates transcription of BAMBI.	23505158;30924167						BAMBI	1	0
369	YAP1 (YAp65)	Generic binding protein	PADI2	Generic enzyme	Unspecified	Transcription regulation	x	YAP1 (YAp65) co-regulates transcription of PADI2.	32409309						PADI2	1	0
370	SP1	Transcription factor	p16INK4	Generic binding protein	Activation	Transcription regulation	x	SP1 binds and activates p16 (ink4a) promoter.	9774662;10649433;10753221;10964101;11038348;12538357;12700664;15094066;16397522;17225865;17333389;17906698;18226599;19115249;21232089;21684359;23940569;30646538;31189690						CDKN2A			1	0
371	C/EBPbeta	Transcription factor	p16INK4	Generic binding protein	Inhibition	Transcription regulation	x	C/EBPbeta inhibits transcription of p16INK4.	18636078;19465598;23940569;32184225						CDKN2A			1	0
372	PLU-1	Generic enzyme	UBE2T	Generic enzyme	Unspecified	Transcription regulation	x	PLU-1 having intragenic binding site probably regulates UBE2T gene transcription.	21448134						UBE2T			1	0
373	N-Myc	Transcription factor	CDC20	Generic binding protein	Unspecified	Transcription regulation	x	N-Myc probably regulates transcription of CDC20.	18555785;19796622						CDC20			1	0
374	CDK1 (p34)	Protein kinase	UHRF1	Generic enzyme	Inhibition	Phosphorylation	x	UHRF1 in mitotic cells and consistently S652 can be phosphorylated by the M phase-specific kinase CDK1-cyclin B in vitro.	22411829	CDK1			1	0
375	DDX5	Generic enzyme	CDC20	Generic binding protein	Activation	Transcription regulation	x	DDX5 co-activates transcription of CDC20.	31015574						CDC20			1	0
376	CDK1 (p34)	Protein kinase	HPK38	Protein kinase	Unspecified	Phosphorylation	x	CDK1 (p34) probably binds to HPK38 in human B-cell lymphoma.	18277385;18691976	CDK1			1	0	MELK			1	0
377	NUMB	Generic binding protein	NOTCH1 (NICD)	Transcription factor	Inhibition	Binding	x	Numb recruits components of the ubiquitination machinery to the Notch receptor thereby facilitating Notch1 ubiquitination at the membrane, which in turn promotes degradation of the intracellular domain circumventing its nuclear translocation and downstream activation of Notch1 target genes.	8755477;12682059;21356309;21557937;21841793;22553175;34667161
378	PPAR-gamma	Transcription factor	p16INK4	Generic binding protein	Activation	Transcription regulation	x	PPARgamma binds to the PPRE-containing region of the p16 promoter and induce its transcription.	10935488;18544633;21741366;21968977;23574724						CDKN2A			1	0
379	C/EBPalpha	Transcription factor	p14ARF	Generic binding protein	Inhibition	Transcription regulation	x	C/EBPalpha inhibits transcription of p14ARF.	23833041;24958854;32184225						CDKN2A			1	0
380	CDK1 (p34)	Protein kinase	C/EBPalpha	Transcription factor	Activation	Phosphorylation	x	cdc2 phosphorylates C/EBP-alpha at S193 and, under normal conditions, increases its growth inhibitory activity.	20516642;22797303	CDK1			1	0
381	NOTCH3 (3ICD)	Generic binding protein	Pin1	Generic enzyme	Activation	Transcription regulation	x	Pin1 is a direct target of NOTCH3 (3ICD). Notch 3 increases Pin1 luc reporter activity.	22396495
382	Nek2A	Protein kinase	SFRS1 (SF2)	Generic enzyme	Unspecified	Phosphorylation	x	Nek2A phosphorylates SFRS1 (SF2).	24369428	NEK2			1	0
383	SMAD2	Transcription factor	NDRG2	Protein	Unspecified	Transcription regulation	x	SMAD2 regulates transcription of NDRG2.	24492480						NDRG2	1	0
384	PLU-1	Generic enzyme	KLRG2	Generic binding protein	Unspecified	Transcription regulation	x	PLU-1 having intragenic binding site probably regulates KLRG2 gene transcription.	21448134						KLRG2	1	0
385	AML1 (RUNX1)	Transcription factor	BAMBI	Generic receptor	Unspecified	Transcription regulation	x	AML1 (RUNX1) regulates transcription of BAMBI.	30185409						BAMBI	1	0
386	SP1	Transcription factor	S100B	Generic binding protein	Unspecified	Transcription regulation	x	SP1 can bind to gene S100B promoter.	2394738						S100B	1	0
387	RASD2	RAS - superfamily	Beclin 1	Generic binding protein	Activation	Binding	x	RASD2 binds to and activates Beclin 1.	24324270	RASD2	1	0
388	SOX2	Transcription factor	EHZF	Transcription factor	Unspecified	Transcription regulation	x	SOX2 regulates transcription of EHZF.	33915080						ZNF521	1	0
389	CHIP	Generic enzyme	p16INK4	Generic binding protein	Inhibition	Binding	x	CHIP binds to and inhibits p16INK4.	27793846						CDKN2A			1	0
390	CDC20	Generic binding protein	Cyclin A2	Generic binding protein	Inhibition	Binding	x	Cdc20 binds directly to the N terminus of Cyclin A. Cdc20 and the cyclin-dependent kinase cofactor, Cks, are required for Cyclin A destruction	10679238;17679094;18471975;19098431;19483727;20733051;20733055;21816347;23007648;26186194;28514442	CDC20			1	0
391	p21	Generic binding protein	Survivin	Generic binding protein	Inhibition	Transcription regulation	x	p21 represses mitotic genes AURKA, AURKB, BIRC5, BUB1, BUB3, CDC25C, CCNE2 and WEE1.	10796883;22662213						BIRC5			1	0
392	FOXM1	Transcription factor	Survivin	Generic binding protein	Activation	Transcription regulation	x	FOXM1 binds to Survivin promoter and activates Survivin expression.	16314512;19737929;20332230;22359343;22513242;24823640;25528634;26316295;26404623;29290032;29311118;29423068;29733296;33311446;33947848						BIRC5			1	0
393	c-Myc	Transcription factor	p14ARF	Generic binding protein	Activation	Transcription regulation	x	p14ARF promoter has a putative c-Myc-binding site.	9694806;10541554;11865060;15735755;17411336;19966300;20308430;23342141;27889560;30753823;32040550;34759377						CDKN2A			1	0
394	SMAD3	Transcription factor	Claudin-3	Generic receptor	Inhibition	Transcription regulation	x	SNAIL1 and SMAD3/4 acted as co-repressors of CAR, occludin, claudin-3 and E-cadherin promoters in transfected cells.	19597490;21646355						CLDN3	1	0
395	SP1	Transcription factor	Survivin	Generic binding protein	Activation	Transcription regulation	x	The TATA-less, GC-rich promoter contains 7 putative binding sites for Sp1, two of which (one at position -148 to -153, the other at position -127 to -140) are essential in regulating basal survivin promoter activity. Not only Sp1 but also Sp3 can activate the survivin promoter.	10397257;10567210;10978521;12727897;15294091;16462771;17124180;17350596;17876054;17949450;18377872;18654640;19120021;19439469;20488920;20651742;20660371;21093004;21241418;21376104;21433308;22155142;23254909;23583370;24622324;25018047;25777568;25890196;26510776;27122225;28095864;29416649;30115673;31866378						BIRC5			1	0
396	CDK1 (p34)	Protein kinase	JunB	Transcription factor	Inhibition	Phosphorylation	x	CDK1 (p34) phosphorylates and inhibits JunB.	15883646	CDK1			1	0
397	APC/CDC20 complex	Generic enzyme	Cyclin B1	Generic binding protein	Inhibition	Ubiquitination	x	Human cytomegalovirus inactivates ubiquitination of Cyclin B1 by anaphase promoting complex/cyclosome (APC/C).	15623561;16138013;22193957	CDC20			1	0
398	CDK1 (p34)	Protein kinase	p73	Transcription factor	Activation	Phosphorylation	x	CDK1 (p34) phosphorylates p73 and increases its activity.	12676926;15985436;21779517	CDK1			1	0
399	MLL1 (HRX)	Transcription factor	COBL	Generic binding protein	Unspecified	Transcription regulation	x	MLL1 (HRX) regulates transcription of COBL.	34077726						COBL	1	0
400	p14ARF	Generic binding protein	E2F3	Transcription factor	Inhibition	Binding	x	p14ARF interacts with E2F1-3 factors to directly repress their transcriptional activities through forming p14ARF-E2F/partner-DNA super complexes, regardless of E2F protein degradation.	20082327	CDKN2A			1	0
401	SMAD3	Transcription factor	p16INK4	Generic binding protein	Activation	Transcription regulation	x	SMAD3 co-activates transcription of p16INK4.	18552838;18655107;19366876;32167224						CDKN2A			1	0
402	FGFR1	Receptor with enzyme activity	BAMBI	Generic receptor	Unspecified	Transcription regulation	x	FGFR1 co-regulates transcription of BAMBI.	34011560						BAMBI	1	0
403	YY1	Transcription factor	DARPP-32	Generic binding protein	Unspecified	Transcription regulation	x	YY1 regulates transcription of DARPP-32.	32409309						PPP1R1B	1	0
404	Beta-catenin	Generic binding protein	p14ARF	Generic binding protein	Inhibition	Transcription regulation	x	Beta-catenin co-inhibits transcription of p14ARF.	16858682;18006687;18951899;20858269;33767160						CDKN2A			1	0
405	CDK1 (p34)	Protein kinase	SOX2	Transcription factor	Unspecified	Phosphorylation	x	CDK1 (p34) phosphorylates SOX2.	26139602;30297536	CDK1			1	0
406	EGFR	Receptor with enzyme activity	b-Myb	Transcription factor	Activation	Transcription regulation	x	EGFR coregulates and activates b-Myb promoter.	16299810;20473332;22430206
407	CDK1 (p34)	Protein kinase	Rb protein	Generic binding protein	Inhibition	Phosphorylation	x	cdc2 binds to pRb and phosphorylates it.	1756735;7794807;8626527;9053846;9258347;9315635;9635861;12361598;12429924;16007189;17459720;17689131;19056339;19900192;24248602;27991597;29941930;30971822	CDK1			1	0
408	Oct-3/4	Transcription factor	KLRG2	Generic binding protein	Unspecified	Transcription regulation	x	Oct-3/4 regulates transcription of KLRG2.	25336442						KLRG2	1	0
409	Nek2A	Protein kinase	Beta-catenin	Generic binding protein	Activation	Phosphorylation	x	Beta-Catenin binds to and is phosphorylated by Nek2 in vitro and in vivo.	18086858;23328480;24501426;30968157	NEK2			1	0
410	Beta-catenin	Generic binding protein	p16INK4	Generic binding protein	Inhibition	Transcription regulation	x	Activated beta-catenin directly represses the expression of p16INK4a through an evolutionarily conserved Lef/Tcf site in its promoter.	16858682;18006687;18951899;20858269;33767160						CDKN2A			1	0
411	FGFR1	Receptor with enzyme activity	Survivin	Generic binding protein	Unspecified	Transcription regulation	x	FGFR1 co-regulates transcription of Survivin.	34011560						BIRC5			1	0
412	E2F2	Transcription factor	p16INK4	Generic binding protein	Activation	Transcription regulation	x	E2F2 activates transcription of p16INK4.	9774662;11491305;11883935;12000749;12695664;16232321						CDKN2A			1	0
413	YAP1 (YAp65)	Generic binding protein	S100B	Generic binding protein	Unspecified	Transcription regulation	x	YAP1 (YAp65) co-regulates transcription of S100B.	32409309;33116297						S100B	1	0
414	HDAC3	Generic enzyme	p14ARF	Generic binding protein	Inhibition	Transcription regulation	x	HDAC3 co-inhibits transcription of p14ARF.	18558095;19583777;22395468						CDKN2A			1	0
415	HDAC3	Generic enzyme	UBE2T	Generic enzyme	Unspecified	Transcription regulation	x	HDAC3 co-regulates transcription of UBE2T.	32467224						UBE2T			1	0
416	SP1	Transcription factor	PADI2	Generic enzyme	Activation	Transcription regulation	x	SP1 activates transcription of PADI2 .	1601308;15854045;19004619;24063741						PADI2	1	0
417	SP1	Transcription factor	Claudin-3	Generic receptor	Activation	Transcription regulation	x	SP1 can bind to gene Claudin-3 promoter and activates Claudin-3 expression.	17986852						CLDN3	1	0
418	SOX2	Transcription factor	RGMa	Generic binding protein	Unspecified	Transcription regulation	x	SOX2 probably regulates gene RGMA transcription.	18804426;33915080						RGMA	1	0
419	SMAD4	Transcription factor	BAMBI	Generic receptor	Activation	Transcription regulation	x	SMAD4 activates transcription of BAMBI.	21799915;28578012;29393426;31242417						BAMBI	1	0
420	CDK2	Protein kinase	HPK38	Protein kinase	Unspecified	Phosphorylation	x	CDK2 probably binds to HPK38 in human B-cell lymphoma.	18277385;18691976						MELK			1	0
421	EZH2	Generic enzyme	p14ARF	Generic binding protein	Inhibition	Transcription regulation	x	EZH2 downregulates p14arf expression.	16751344;17344414;18332116;18393368;19390090;19451218;19462008;19696146;19860841;20368440;20395008;20818389;21572997;21769904;22158708;22391448;22808153;22873822;23203812;23236167;23421437;24457600;24588771;24612037;24867641;25153170;25890171;25945838;26499080;26659825;26913601;27036039;27545759;29200404;30575739;31468686;32619406;33761351;34775498						CDKN2A			1	0
422	E2F5	Transcription factor	CDK1 (p34)	Protein kinase	Unspecified	Transcription regulation	x	E2F5 bound to the endogenous Cdc2 promoter.	1582409;7642525;7929342;8137237;8524257;8662914;10913163;12760745;16269079;20435884;21685383						CDK1			1	0
423	C/EBPbeta	Transcription factor	Mucin 5B	Generic binding protein	Unspecified	Transcription regulation	x	C/EBPbeta regulates transcription of Mucin 5B.	34217701						MUC5B	1	0
424	EZH2	Generic enzyme	RGMa	Generic binding protein	Unspecified	Transcription regulation	x	EZH2 co-regulates transcription of RGMa in teratocarcinoma cells.	16751344;24457600						RGMA	1	0
425	MDM2	Generic enzyme	NUMB	Generic binding protein	Inhibition	Ubiquitination	x	MDM2 ubiquitinates NUMB and targets it to degradation.	9632782;12646252;16678796;18172499;22337874;23252402
426	DNMT1	Generic enzyme	p16INK4	Generic binding protein	Inhibition	Transcription regulation	x	DNMT1 coregulates and inhibits p16INK4 promoter.	11932749;15723344;17140695;17934516;18332107;19656618;19667129;20081831;20398055;22547799;23754744;24623306						CDKN2A			1	0
427	APC/CDC20 complex	Generic enzyme	PHF8	Generic enzyme	Inhibition	Ubiquitination	x	APC/CDC20 complex ubiquitinates and inhibits PHF8.	23979597	CDC20			1	0
428	Beta-catenin	Generic binding protein	MBOAT1	Generic enzyme	Unspecified	Transcription regulation	x	Beta-catenin co-regulates transcription of MBOAT1.	23505158						MBOAT1	1	0
429	Nucleophosmin	Generic binding protein	p16INK4	Generic binding protein	Activation	Binding	x	Nucleophosmin binds to and activates p16INK4.	17968318;25370744						CDKN2A			1	0
430	STAT3	Transcription factor	BCMP84	Generic binding protein	Inhibition	Transcription regulation	x	STAT3 can bind to gene BCMP84 promoter.	18927629;19616846;24069219						S100A14			1	0
431	p63	Transcription factor	p16INK4	Generic binding protein	Inhibition	Transcription regulation	x	p63 inhibits transcription of p16INK4.	19340300;19494829						CDKN2A			1	0
432	Cyclin B	Generic binding protein	CDK1 (p34)	Protein kinase	Activation	Binding	x	CDK1 (p34) interacts with its catalytic partner, cyclin B, and becomes kinase active.	1483352;8918882;9438421;10362260;10454565;10935617;12152065;12390876;15206942;15577895;15935619;16914727;21592546;22836368;24260076;34224728						CDK1			1	0
433	c-Abl	Protein kinase	CDK1 (p34)	Protein kinase	Unspecified	Phosphorylation	x	CDK1 is a putative substrate of c-Abl.	21966344						CDK1			1	0
434	CDK1 (p34)	Protein kinase	Bcl-XL	Generic binding protein	Inhibition	Phosphorylation	x	CDK1/cyclin B catalyzes mitotic arrest-induced Bcl-xL/Bcl-2 phosphorylation.	19917720;21840391;29391599	CDK1			1	0
435	CDK1 (p34)	Protein kinase	DNMT1	Generic enzyme	Activation	Phosphorylation	x	CDK1 (p34) phosphorylates and activates DNMT1.	21565170	CDK1			1	0
436	NOTCH3 receptor = NOTCH3(NEXT)	Reaction	NOTCH3(NEXT)	Generic binding protein	Technical	Technical	x
437	HDAC3	Generic enzyme	p16INK4	Generic binding protein	Inhibition	Transcription regulation	x	HDAC3 and HDAC4 were present at the p16 promoter to induce histonehypoacetylation.	18558095;19583777;22395468						CDKN2A			1	0
438	CDC20	Generic binding protein	Anaphase-promoting complex (APC)	Generic enzyme	Activation	Binding	x	CDC20 binds to and activates Anaphase-promoting complex (APC).	23007648	CDC20			1	0
439	HPK38	Protein kinase	SMAD4	Transcription factor	Unspecified	Phosphorylation	x	MPK38 binds to and phosphorylates Smad 2,3, 4 and 7 proteins. MPK38 stimulates TGF-beta-induced transcription in a kinase-dependent manner.	20659902	MELK			1	0
440	FOXM1	Transcription factor	p14ARF	Generic binding protein	Activation	Transcription regulation	x	FOXM1 activates transcription of p14ARF.	24213573						CDKN2A			1	0
441	RelA (p65 NF-kB subunit)	Transcription factor	CDC20	Generic binding protein	Activation	Transcription regulation	x	RelA (p65 NF-kB subunit) activates transcription of CDC20.	25362179						CDC20			1	0
442	ZNF148	Transcription factor	p16INK4	Generic binding protein	Inhibition	Transcription regulation	x	HDAC3 was recruited to the p16(INK4a) promoter by ZBP-89 through an epigenetic mechanism involving histone acetylation modification.	19583777;20230874;29212231						CDKN2A			1	0
443	SOX2	Transcription factor	BAMBI	Generic receptor	Unspecified	Transcription regulation	x	BAMBI 5' upstream region has a putative SOX2-binding site.	16153702;33915080						BAMBI	1	0
444	SP1	Transcription factor	NDRG2	Protein	Activation	Transcription regulation	x	Putative SP1 binding sites are found in gene Ndrg2 promoter.	18078513;20979052;24492480;28656310						NDRG2	1	0
445	NOTCH1(NEXT) = NOTCH1(NICD)	Reaction	NOTCH1 (NICD)	Transcription factor	Technical	Technical	x
446	PLU-1	Generic enzyme	DARPP-32	Generic binding protein	Unspecified	Transcription regulation	x	PLU-1 having intragenic binding site probably regulates DARPP-32 gene transcription.	21448134;24937458						PPP1R1B	1	0
447	AML1 (RUNX1)	Transcription factor	MBOAT1	Generic enzyme	Unspecified	Transcription regulation	x	AML1 (RUNX1) regulates transcription of MBOAT1.	30185409						MBOAT1	1	0
448	p14ARF	Generic binding protein	EGR1	Transcription factor	Activation	Transcription regulation	x	EGR1 interacts with ARF.	19057511;21187408;23277542	CDKN2A			1	0
449	N-Myc	Transcription factor	HPK38	Protein kinase	Activation	Transcription regulation	x	N-Myc activates transcription of HPK38.	29416794						MELK			1	0
450	HDAC3	Generic enzyme	FAM83D	Protein	Unspecified	Transcription regulation	x	HDAC3 co-regulates transcription of FAM83D.	32467224						FAM83D			1	0
451	c-Myc	Transcription factor	Nek2A	Protein kinase	Activation	Transcription regulation	x	c-Myc binds to gene Nek2A promoter.	19030024;19079543;22623531;28086949						NEK2			1	0
452	CDK1 (p34)	Protein kinase	ING1	Generic binding protein	Activation	Phosphorylation	x	CDK1 (p34) phosphorylates ING1 and increases its activity.	17585055	CDK1			1	0
453	p14ARF	Generic binding protein	NRF2	Transcription factor	Inhibition	Binding	x	p14ARF binds to and inhibits NRF2.	28985506	CDKN2A			1	0
454	MLL1 (HRX)	Transcription factor	FRMD3	Generic binding protein	Unspecified	Transcription regulation	x	MLL1 (HRX) regulates transcription of FRMD3.	34077726						FRMD3	1	0
455	G-protein alpha-i family	G-alpha	Adenylate cyclase	Generic enzyme	Inhibition	Binding	x	G-protein alpha-i family binds to and inhibits Adenylate cyclase.	8567630;11779148;12370397;14577329;15192109;16789896;17081610;17329241
456	HDAC3	Generic enzyme	Nek2A	Protein kinase	Unspecified	Transcription regulation	x	HDAC3 co-regulates transcription of Nek2A.	32467224						NEK2			1	0
457	E2F3	Transcription factor	Nek2A	Protein kinase	Activation	Transcription regulation	x	E2F3 activates transcription of Nek2A.	24797070						NEK2			1	0
458	Rb protein	Generic binding protein	p16INK4	Generic binding protein	Inhibition	Transcription regulation	x	Rb protein coregulates and inhibits p16INK4 promoter.	17210787						CDKN2A			1	0
459	p14ARF	Generic binding protein	p63	Transcription factor	Inhibition	Binding	x	p14ARF inhibits p63 transcriptional activity.	15367673	CDKN2A			1	0
460	YY1	Transcription factor	UBE2T	Generic enzyme	Unspecified	Transcription regulation	x	YY1 regulates transcription of UBE2T.	32409309						UBE2T			1	0
461	ING1	Generic binding protein	p14ARF	Generic binding protein	Activation	Transcription regulation	x	ING1 co-activates transcription of p14ARF.	18691180						CDKN2A			1	0
462	Androgen receptor	Transcription factor	p14ARF	Generic binding protein	Activation	Transcription regulation	x	Androgen receptor activates transcription of p14ARF.	16195407;32330514						CDKN2A			1	0
463	STAT3	Transcription factor	COBL	Generic binding protein	Unspecified	Transcription regulation	x	STAT3 regulates transcription of COBL.	21785422						COBL	1	0
464	DNMT1	Generic enzyme	BAMBI	Generic receptor	Inhibition	Transcription regulation	x	DNMT1 co-inhibits transcription of BAMBI.	29395064						BAMBI	1	0
465	SOX2	Transcription factor	CLSP	Generic binding protein	Unspecified	Transcription regulation	x	SOX2 regulates transcription of CLSP.	33915080						CALML5			1	0
466	p14ARF	Generic binding protein	CtBP2	Generic binding protein	Inhibition	Binding	x	p14ARF binds to and inhibits CtBP2 .	16508011;16600663	CDKN2A			1	0
467	AKT1	Protein kinase	UBE2T	Generic enzyme	Unspecified	Phosphorylation	x	AKT1 phosphorylates UBE2T.	24869485						UBE2T			1	0
468	MLL1 (HRX)	Transcription factor	EHZF	Transcription factor	Unspecified	Transcription regulation	x	MLL1 (HRX) regulates transcription of EHZF.	28412727						ZNF521	1	0
469	p16INK4	Generic binding protein	SP1	Transcription factor	Inhibition	Binding	x	P16INK4 physically interacts with SP1 and decreases its activity.	16575904;24163379	CDKN2A			1	0
470	FGFR1	Receptor with enzyme activity	KLRG2	Generic binding protein	Unspecified	Transcription regulation	x	FGFR1 co-regulates transcription of KLRG2.	34011560						KLRG2	1	0
471	Beta-catenin	Generic binding protein	CDK1 (p34)	Protein kinase	Unspecified	Transcription regulation	x	Beta-catenin co-regulates transcription of CDK1 (p34).	23505158						CDK1			1	0
472	CDK7	Protein kinase	CDK1 (p34)	Protein kinase	Unspecified	Phosphorylation	x	CDK7 phosphorylates CDK1 (p34).	7929589;8550604						CDK1			1	0
473	CDC20	Generic binding protein	Cyclin B1	Generic binding protein	Inhibition	Binding	x	Cdc20 interacts with Cyclin B1, but complexes between cyclin B1 and APC/CCdc20 depend on APC3, not Cdc20	10799291;11562349;12956947;14701726;15916961;17360335;19820702;19826003;20080579;20383333;20733055;21816347;22193957;23007861;23091007;23239745;23288039;23979597;25161877;25306923	CDC20			1	0
474	PI3K cat class IA (p110-alpha)	Lipid kinase	ATP + PtdIns(4,5)P2 = ADP + PtdIns(3,4,5)P3	Reaction	Activation	Catalysis	x	PI3K cat class IA (p110-alpha) phosphorylates phosphoinositides at the 3-hydroxyl group of the inositol ring to generate a second messenger phosphatidylinositol 3,4,5-trisphosphate.	7713498;9043658;9182708;9192891;9514948;9830063;10586892;16724053;17035995
475	CDK1 (p34)	Protein kinase	PHF8	Generic enzyme	Unspecified	Phosphorylation	x	CDK1 (p34) phosphorylates PHF8.	20622854;23518351	CDK1			1	0
476	SMAD3	Transcription factor	p14ARF	Generic binding protein	Activation	Transcription regulation	x	SMAD3 co-activates transcription of p14ARF.	18552838;18655107;32167224						CDKN2A			1	0
477	PP1-cat	Protein phosphatase	Nek2A	Protein kinase	Inhibition	Binding	x	PP1-cat physically interacts with Nek2A and decreases its activity.	10880350						NEK2			1	0
478	HPK38	Protein kinase	DAXX	Generic binding protein	Unspecified	Phosphorylation	x	HPK38 phosphorylates DAXX.	34365141	MELK			1	0
479	EZH2	Generic enzyme	UBE2T	Generic enzyme	Unspecified	Transcription regulation	x	EZH2 co-regulates transcription of UBE2T.	32409309						UBE2T			1	0
480	Casein kinase I	Protein kinase	DARPP-32	Generic binding protein	Activation	Phosphorylation	x	Casein kinase I phosphorylates and activates DARPP-32 .	7708705;7721783;11572969;12223474;14744247						PPP1R1B	1	0
481	ATF-7	Transcription factor	p16INK4	Generic binding protein	Inhibition	Transcription regulation	x	ATF-7 inhibits transcription of p16INK4.	31294895						CDKN2A			1	0
482	Androgen receptor	Transcription factor	PADI2	Generic enzyme	Inhibition	Transcription regulation	x	Androgen receptor inhibits transcription of PADI2.	28819028						PADI2	1	0
483	Miz-1	Transcription factor	NDRG2	Protein	Inhibition	Transcription regulation	x	Miz-1 binds to gene NDRG2 promoter and suppresses NDRG2 expression.	17050536						NDRG2	1	0
484	YAP1 (YAp65)	Generic binding protein	EHZF	Transcription factor	Unspecified	Transcription regulation	x	YAP1 (YAp65) co-regulates transcription of EHZF.	33116297						ZNF521	1	0
485	SMAD4	Transcription factor	Claudin-3	Generic receptor	Inhibition	Transcription regulation	x	SNAIL1 and SMAD3/4 acted as co-repressors of CAR, occludin, claudin-3 and E-cadherin promoters in transfected cells.	19597490						CLDN3	1	0
486	YAP1 (YAp65)	Generic binding protein	RGMa	Generic binding protein	Unspecified	Transcription regulation	x	YAP1 (YAp65) co-regulates transcription of RGMa.	33116297						RGMA	1	0
487	NRF2	Transcription factor	EHZF	Transcription factor	Unspecified	Transcription regulation	x	NRF2 regulates transcription of EHZF.	30409900						ZNF521	1	0
488	E2F5	Transcription factor	Survivin	Generic binding protein	Unspecified	Transcription regulation	x	E2F5 regulates transcription of Survivin.	15271987						BIRC5			1	0
489	PLU-1	Generic enzyme	p14ARF	Generic binding protein	Unspecified	Transcription regulation	x	Interaction of PLU-1 with CDKN2A enhancer was demonstrated by chip-on-chip analysis and further confirmed by RT-PCR.	17973255;24937458						CDKN2A			1	0
490	p14ARF	Generic binding protein	Bcl-XL	Generic binding protein	Inhibition	Binding	x	ARF Binds to bcl-xl and Inhibits beclin/Bcl-xl complex formation.	19049976	CDKN2A			1	0
491	FGFR1	Receptor with enzyme activity	Claudin-3	Generic receptor	Unspecified	Transcription regulation	x	FGFR1 co-regulates transcription of Claudin-3.	34011560						CLDN3	1	0
492	HIF1A	Transcription factor	Survivin	Generic binding protein	Activation	Transcription regulation	x	HIF-1A overexpression significantly activated survivin expression.	18704463;19245702;20564420;20977428;21433308;21472255;21567203;21950556;22214699;22925504;22966206;23087365;23467940;23732337;23839513;24022164;24508259;25051115;26393789;26702149;29670184;30981500						BIRC5			1	0
493	NOTCH1 (NEXT)	Generic binding protein	NOTCH1(NEXT) = NOTCH1(NICD)	Reaction	Technical	Technical	x
494	PHF8	Generic enzyme	FRMD3	Generic binding protein	Unspecified	Transcription regulation	x	PHF8 co-regulates transcription of FRMD3.	34081130						FRMD3	1	0
495	SOX2	Transcription factor	DARPP-32	Generic binding protein	Inhibition	Transcription regulation	x	SOX2 inhibits transcription of DARPP-32.	27669421;33915080						PPP1R1B	1	0
496	HPK38	Protein kinase	SMAD2	Transcription factor	Activation	Phosphorylation	x	MPK38 binds to and phosphorylates Smad 2,3, 4 and 7 proteins. MPK38 stimulates TGF-beta-induced transcription in a kinase-dependent manner.	20659902	MELK			1	0
[truncated: 151 more rows]

## Sheet: Table 7_Supplementary Material
Table 7_Supplementary Material: Interactions Report of LAR up-regulated genes
[truncated: 447 more rows]

[truncated: 20 more sheets: Table 8_Supplementary Material, Table 9_Supplementary Material, Table 10_Supplementary Material, Table 11_Supplementary Material, Table 12_Supplementary Material, Table 13_Supplementary Material, Table 14_Supplementary Material, Table 15_Supplementary Material, Table 16_Supplementary Material, Table 17_Supplementary Material, Table 18_Supplementary Material, Table 19_Supplementary Material, Table 20_Supplementary Material, Table 21_Supplementary Material, Table 22_Supplementary Material, Table 23_Supplementary Material, Table 24_Supplementary Material, Table 25_Supplementary Material, Table 26_Supplementary Material, Table 27_Supplementary Material]
